# Supplementary material for: Towards standardization in pig microbiome research based on a comprehensive twenty-year review
Source: Anim Microbiome. 2026 Mar 9;8:41. doi: 10.1186/s42523-026-00541-0 (PMC13063546; doi:10.1186/s42523-026-00541-0)
Supplement: Supplementary file 1 — Supplementary Material 1 [file 42523_2026_541_MOESM1_ESM.xlsx]

## Sheet: Column Keys
Columns Used in Data Collection	Info
Notes	Notes on publication concerning possible unavialable data and analysis structure
Publication_no	Publication Number from dataset of search results
Year	Year of Publication
Article_Name	Name of Publication
Authors	Authors of Publication
Paper_Url	Weblink to full publication
Data_link	Weblink to dataset used by publication
Study_Aim	Aim of study
Breeds	Breed(s) of pigs used in study
Sex	Sex of pigs used in study
Age_days	Age at which Pigs were sampled in study
No_of_pigs	Number of pigs used in the study
dataset_sample_size	Number of samples obtained from all pigs in study
Sample_location	Location(s) of sample collection in pigs
Storage_Medium	Storage medium of samples obtained
Storage_temp_Celcius	Temperature at which samples are stored after collection - Measured in Celcius
Weaning_age_days	Age at which pigs were weaned
Feed_composition	Composition of feed fed to pigs
Feed_nutrient_composition	Nutriotional composition of feed
Water_Intake_Freq	Frequency of water intake
Feed_Frequency_daily	Frequnecy of feed intake
Group_treated_with_Antibiotics	What group of pigs were fed with antibiotics: Control group, Treatment Group, All
Antibiotics_with_feed	Were pigs fed with antibiotics before or during the study Yes/No
Number_per_housing_group	In the case of indoor pen, how many pigs are housed per pen
Housing Conditions	Indoor pens or free range or commercial farms
Housing_Slaughter_Location_same	If pigs were slaughtered at the same location where they were housed - Yes, No, No_Slaughter
Type_of_Analysis	16s rRNA or Metagenomics
16S_Region	If 16s rRNA, region sampled
DNA_extraction_kit	Extraction kit used in DNA extraction
Forward_primers
Reverse_primers
Sequencing_Platform
Seq_len_bp
Seq_Strategy	single or paired
Raw_reads	Reads obtained directly from sequencing before quality control
Quality_control	Quality control tools
QC_reads	Reads obtained after quality control
Classification Metrics	OTUs, ASVs, MAGs, ORFs
Classification_software	Software used in classification
OTUs_MAGs_ORFs	Depending on type of classification used, column highlights number of OTUs/MAGs.ORFs
Taoxonomic_Annotation_Database	Database for taxonomic classification
Taxonomic_Annotation_Tool	Taxonomic classification tool
Rarefaction	Rarefaction/ subsampling value
Alpha_Diversity	Alpha diversity metric used
Alpha_Diversity_Software	Software used to calculate Alpha diversity
Beta_Diversity	Beta diversity metric(s)
Beta_Diversity_Software	Software used to calculate Beta diversity metric(s)
Statistical_Analysis	various statistical analyses applied on data
Statistical_Platform	Statistical software used in Analysis
Functional_Annotation_Database	Functional Annotation Database used in studies
Functional_Annotation_Tool	Software(s) Used in functional annotation

## Sheet: Full Metadata
Notes	Old_Publication_no	Publication_no	Old_Article Name	Article Name	Year	Paper_Url	Data_link	Study_Aim	No_of_pigs	dataset_sample_size	Weaning_age_days	Age_days	Housing_conditions	Number_per_housing_group	Breeds	Sex	Housing_Slaughter_Location_same	starting_BW_kg	finishing_BW_kg	Fed_With_Antibiotics	Group_treated_with_Antibiotics	Water_Intake_Freq	Feed & Nutrient Composition	Feed Frequency daily	Sample Location	Storage Medium	Storage Temperature (°C)	Type of Analysis	16S rRNA Gene Region	DNA Extraction Kit	Forward Primers	Forward Primer Sequence	Reverse_primers	Reverse Primer Sequence	Sequencing_Platform	Seq_len_bp	Seq_Strategy	Raw_reads	Quality Control	QC_reads	Classification Metrics	Classification Software	Taoxonomic Annotation Database	Taxonomic Annotation Tool	Rarefaction	Alpha_Diversity	Alpha_Diversity_Software	Beta_Diversity	Beta_Diversity_Software
	1	1	Identification of the relationship between the gut microbiome and feed efficiency in a commercial pig cohort	Identification of the relationship between the gut microbiome and feed efficiency in a commercial pig cohort	2021	https://academic.oup.com/jas/article/99/3/skab045/6133345	https://db.cngb.org/search/project/CNP0000828/	To investigate the relationship between the gut microbiome and porcine residual feed intake (RFI).	208	293	28	140	Fattening House		Duroc	Mixed	No_Slaughter	0	0			Ad libitum	Available	Ad libitum	feces	Liquid Nitrogen	-80	16s rRNA	V3-V4	QIAamp Fast DNA Stool Mini Kit (Qiagen)	338F	ACTCCTACGGGAGGCAGCA	806R	GGACTACHVGGGTWTCTAAT	MiSeq platform (Illumina)	Unavailable	paired	11709234	Trimmomatic,FLASH,USEARCH		Operational Taxonomic Units	VSEARCH	RDP	RDP classifier program	16000	Shannon	Mothur
	1	1	Identification of the relationship between the gut microbiome and feed efficiency in a commercial pig cohort	Identification of the relationship between the gut microbiome and feed efficiency in a commercial pig cohort	2021	https://academic.oup.com/jas/article/99/3/skab045/6133345 https://www.ncbi.nlm.nih.gov/pmc/articles/PMC7947963/#s2title	https://db.cngb.org/search/project/CNP0000828/	To investigate the relationship between the gut microbiome and porcine residual feed intake (RFI).	208	503	28	140	Fattening House		Duroc	Mixed	No_Slaughter	30	0	Not Mentioned		Unavailable	Unavailable	Unavailable	feces	Liquid Nitrogen	-80	Metagenomics	Not Applicable	QIAamp Fast DNA Stool Mini Kit (Qiagen)	Not Applicable	Not Applicable	Not Applicable	Not Applicable	Illumina HiSeq	Unavailable	paired		SOAPdenovo2		Contigs,Open Reading Frames	MetaGeneMark,CD-HIT	NCBI-Nr	MEGAN
-Feed and housing info not given	2	2	Genetic relationships between feed efficiency and gut microbiome in pig lines selected for residual feed intake	Genetic relationships between feed efficiency and gut microbiome in pig lines selected for residual feed intake	2021	https://onlinelibrary.wiley.com/doi/10.1111/jbg.12539	https://www.ncbi.nlm.nih.gov/sra/?term=PRJNA701065	Association Between micriobiome and Porcine Feed Efficiency	604			105	Indoor Pens	12	French Large White	Mixed	Yes	30.1	100.8	No		Ad libitum	Available	Ad libitum	feces	Dry Ice	-80	16s rRNA	V3-V4	Quick-DNA Fecal/Soil Microbe Miniprep Kit (Zymo Research)	343F	CTTTCCCTACACGACGCTCTTCCGATCTTACGGRAGGCAGCAG	748R	GGAGTTCAGACGTGTGCTCTTCCGATCTTACCAGGGTATCTAATCCT	MiSeq platform (Illumina)	250	paired		DADA2		Operational Taxonomic Units	DADA2	SILVA v132	DADA2(assignTaxonomy)	9000	Shannon, Simpson	Vegan(R_software)	Bray-Curtis	Vegan(R_software)
	3	3	Effects of Clostridium butyricum on growth performance, metabonomics and intestinal microbial differences of weaned piglets	Effects of Clostridium butyricum on growth performance, metabonomics and intestinal microbial differences of weaned piglets	2021	https://bmcmicrobiol.biomedcentral.com/articles/10.1186/s12866-021-02143-z	https://www.ncbi.nlm.nih.gov/sra/?term=PRJNA679135	Investigate the effects of C. butyricum on the intestinal microbiota and their metabolites in weaned piglets	90		28	49	Indoor Pens	5	Yorkshire×Landrace×Duroc	Mixed	No_Slaughter	35-95	105115	Yes	Control	Unavailable	Available	Unavailable	feces	Unavailable	Unavailable	16s rRNA	V4-V5	TIANamp Stool DNA Kit (Tiangen), QIAamp PowerFecal DNA Kit (Qiagen)	515F	GTGCCAGCMGCCGCGGTAA	907R	CCGTCAATTCCTTTGAGTTT	MiSeq platform (Illumina)	300	paired	1225756	FLASH,Trimmomatic		Operational Taxonomic Units	UPARSE (v7.1)	SILVA v123	RDP classifier program		Shannon,ACE,Chao	Mothur
-Info on feed and water not provided -primer not provided	4	4	Barcoded pyrosequencing-based metagenomic analysis of the faecal microbiome of three purebred pig lines after cohabitation	Barcoded pyrosequencing-based metagenomic analysis of the faecal microbiome of three purebred pig lines after cohabitation	2015	https://doi.org/10.1007/s00253-015-6408-5	https://www.ncbi.nlm.nih.gov/bioproject/263439	Characterization of fecal microbiome	30		28	105,147,189	Indoor Pens	5	Duroc, Landrace, Yorkshire	Mixed	No_Slaughter	0	0	No		Unavailable	Available	Unavailable	feces	Unavailable	Unavailable	16s rRNA	V1-V3,V1-V4,V1-V5	UltraClean Fecal DNA Isolation Kits (MO BIO Laboratories)	Unavailable		Unavailable		Roche 454 GS-FLX sequencer	456	paired	146467, 166258, 132093	Bellerophon		Operational Taxonomic Units	CD-HIT program	EzTaxon-e database	EzBioCloud.net		Shannon,ACE,Chao	Mothur	Bray-Curtis, Euclidean Distance	Vegan(R_software)
-Info on housing, feed and water not provided	193	5	A gene co-association network regulating gut microbial communities in a Duroc pig population	A gene co-association network regulating gut microbial communities in a Duroc pig population	2021	https://microbiomejournal.biomedcentral.com/articles/10.1186/s40168-020-00994-8	https://www.ncbi.nlm.nih.gov/sra/?term=PRJNA608629	To determine the ability of the host genome to control the diversity and composition of microbial communities in healthy pigs.	405	1939	Unavailable	60	Commercial Farm(s)		Unavailable	Mixed	No_Slaughter	18.58	0	No		Unavailable	Unavailable	Unavailable	feces	Unavailable	Unavailable	16s rRNA	V3-V4	DNeasy PowerSoil Kit (Qiagen)	V3_F357_N	CCTACGGGNGGCWGCAG	V4_805R	GACTACHVGGGTATCTAATCC	Illumina NovaSeq 6000	250	paired		QIIME2		Amplicon Sequence Variants	QIIME2	GreenGenes,SILVA v123	QIIME2	Yes	Shannon	QIIME2	Unavailable	Unavailable
-Info on feed and water not given	6	6	Comparative biogeography of the gut microbiome between Jinhua and Landrace pigs	Comparative biogeography of the gut microbiome between Jinhua and Landrace pigs	2018	https://www.nature.com/articles/s41598-018-24289-z	https://www.mg-rast.org/mgmain.html?mgpage=project&project=mgp82198	Comparative biogeography of the gut microbiome between Jinhua and Landrace pigs	36		0	0	Indoor Pens	6	Jinjua, Landrace	Mixed	No_Slaughter	35	240	No		Unavailable	Unavailable	Unavailable	duodenum,jejunum,cecum,ileum,colon	Liquid Nitrogen	-80	16s rRNA	V4	QIAamp DNA Stool Mini Kit (Qiagen)	F515	GTGCCAGCMGCCGCGGTAA	806R	GGACTACHVGGGTWTCTAAT	Illumina HiSeq	250	paired	119860	UCHIME		Operational Taxonomic Units	Mothur (MiSeq_SOP)	SILVA v119	RDP classifier program	51612	Shannon	Mothur (MiSeq_SOP)	Bray-Curtis	Mothur (MiSeq_SOP)
-no housing/feed/water data, commercial slaughterhouse	7	7	A detailed investigation of the porcine skin and nose microbiome using universal and Staphylococcus specific primers	A detailed investigation of the porcine skin and nose microbiome using universal and Staphylococcus specific primers	2018	https://www.nature.com/articles/s41598-018-30689-y	https://www.ncbi.nlm.nih.gov/bioproject/PRJNA399517	Characterization of skin and nose microbiome of the pig	30		0	0	Commercial Slaughterhouse		Danish Landrace	Mixed	No	0	0	Not Mentioned		Unavailable	Unavailable	Unavailable	skin	Unavailable	Unavailable	16s rRNA	V1-V2	Maxwell LEV Blood DNA Purification Kit (Promega)	V1V2Fw(5′-AGA GTT TGA TCC TGG CTC AG-3′)		V1V2Rv(5′-CTG CTG CCT YCC GTA-3′)		MiSeq platform (Illumina)	250	paired		BION-meta software		Operational Taxonomic Units	BION-meta software	RDP-II SSU database	BION-meta software	100000	Shannon	Vegan(R_software)	Bray-Curtis	Vegan(R_software)
-Age not provided -DNA Kit not provided -Housing/feeding info not provided	8	8	Porcine reproductive and respiratory syndrome virus impacts on gut microbiome in a strain virulence-dependent fashion	Porcine reproductive and respiratory syndrome virus impacts on gut microbiome in a strain virulence-dependent fashion	2022	https://ami-journals.onlinelibrary.wiley.com/doi/10.1111/1751-7915.13757	https://www.ncbi.nlm.nih.gov/bioproject/?term=PRJNA596172	impact of acute PRRS virus (PRRSV) infection, with two strains of different virulence, on selected immune parameters and on the gut microbiota composition of infected pigs	70		0	0	Indoor Pens		Landrace × Large White	Mixed	Yes	0	0	Not Mentioned		Unavailable	Unavailable	Unavailable	feces	Unavailable	Unavailable	16s rRNA	V3-V4	Unavailable	Unavailable		Unavailable		MiSeq platform (Illumina)	300	paired		Fastq,PRINSEQ		Operational Taxonomic Units	UPARSE‐OTU:Gold_Database	RDP	RDP classifier program		Shannon, Simpson, Chao1	Vegan(R_software)	Bray-Curtis, Weighted UniFrac	Vegan(R_software)
-gestation days used as sampling age between 105 & 117	349	9	Vaginal microbiome and serum metabolite differences in late gestation commercial sows at risk for pelvic organ prolapse	Vaginal microbiome and serum metabolite differences in late gestation commercial sows at risk for pelvic organ prolapse	2021	https://www.nature.com/articles/s41598-021-85367-3	https://www.ncbi.nlm.nih.gov/sra?linkname=bioproject_sra_all&from_uid=623913	To develop a perineal scoring system to evaluate risk of POP of sows during late gestation and additionally assess differences in vaginal microbial populations and molecular features associated with POP risk	213	1			Commercial Farm(s)		Unavailable	Female	No_Slaughter	0	0	Not Mentioned		Unavailable	Unavailable	Unavailable	vagina	PBS, Dry Ice	-80	16s rRNA	V4	DNeasy PowerLyzer PowerSoil Kit (Qiagen)	515F	GTGYCAGCMGCCGCGGTAA	806R	GGACTACNVGGGTWTCTAAT	MiSeq platform (Illumina)	250	paired		Mothur (MiSeq_SOP)		Operational Taxonomic Units	Mothur (MiSeq_SOP)	SILVA SSU132	Mothur,BLAST	Yes	Chao1, Shannon, Simpson	Vegan(R),Phyloseq(R)	Bray-Curtis	Mothur
-No info on feed given	10	10	Initial Characterization of the Pig Skin Bacteriome and Its Effect on In Vitro Models of Wound Healing	Initial Characterization of the Pig Skin Bacteriome and Its Effect on In Vitro Models of Wound Healing	2016	https://journals.plos.org/plosone/article?id=10.1371/journal.pone.0166176	https://www.ncbi.nlm.nih.gov/bioproject/PRJNA350834	Characterization of the Pig Skin Bacteriome and Its Effect on In Vitro Models of Wound Healing	7			90	Indoor Pens		Yorkshire	Female	No	0	30.2,39.2	Not Mentioned		Ad libitum	Unavailable	Ad libitum	skin	1mL enzymatic lysis buffer	-80	16s rRNA	V1-V3	BioFire Platinum Path IT1-2-13 DNA/RNA Extraction Kit (BioFire Defense)	27F	AGTCAGTCAGCCGAGTTTGATCMTGGCTCAG	518R	TATGGTAATTCAATTACCGCGGCTGCTGG	MiSeq platform (Illumina)	250	paired	1591186	USEARCH	16705	Operational Taxonomic Units	UCLUST	GreenGenes	FastTree, MacQIIME	40000	Shannon, Simpson, Chao1	MacQIIME	Bray-Curtis, Weighted Unifrac, Unweighted Unifrac	MacQIIME
-Region Sequenced not mentioned -DNA Extraction kit not mentioned, just method -Diversity Analysis software not mentioned - Weaning age not given	11	11	Colon Microbiome of Pigs Fed Diet Contaminated with Commercial Purified Deoxynivalenol and Zearalenone	Colon Microbiome of Pigs Fed Diet Contaminated with Commercial Purified Deoxynivalenol and Zearalenone	2018	https://www.mdpi.com/2072-6651/10/9/347	https://www.ebi.ac.uk/ena/browser/view/PRJEB27663	Investigation of colon microbiome in pigs fed with Diet Contaminated with Commercial Purified Deoxynivalenol and Zearalenone	14	14		126	Indoor Pens	1	Landrace × Yorkshire	Male	Yes	19	0	No		Ad libitum	Available	Ad libitum	colon	Liquid Nitrogen	-80	16s rRNA	Unavailable	Repeated bead beating plus column (RBB+C)	341F	CCTACGGGNGGCWGCAG	805R	GACTACHVGGGTATCTAATCC	MiSeq platform (Illumina)	300	paired	2444635	FLASH,QIIME		Operational Taxonomic Units	UCLUST	GreenGenes	UCLUST	100000	Chao1, Shannon, Faith_PD
-Breeds not mentioned -Sex not mentioned -Age not mentioned because samples are from skeletal remnants - feed and housing data not given because samples are from skeletal remnants	12	12	Postmortem submersion interval (PMSI) estimation from the microbiome of sus scrofa bone in a freshwater lake	Postmortem submersion interval (PMSI) estimation from the microbiome of sus scrofa bone in a freshwater lake	2021	https://onlinelibrary.wiley.com/doi/10.1111/1556-4029.14692	https://www.ncbi.nlm.nih.gov/sra/?term=PRJEB37974	To identify temporal changes in bacterial community structure associated with porcine skeletal remains for an extended period in a fresh water lake	198	198			Not Applicable		Unavailable	Unavailable	No_Slaughter	0	0	Not Applicable		Unavailable	Unavailable	Unavailable	scapula,ribs	Liquid Nitrogen	-80	16s rRNA	V4	ChargeSwitch gDNA Plant Kit (Life Technologies – ThermoFisher Scientific)	515F	AATGATACGGCGACCACCGAGATCTACACXXXXXXXXTATGGTAATTGTGTGYCAGCMGCCGCGGTAA	806R	CAAGCAGAAGACGGCATACGAGATXXXXXXXXAGTCAGTCAGCCGGACTACNVGGGTWTCTAAT	MiSeq platform (Illumina)	250	paired	7449456	Mothur,UCHIME		Operational Taxonomic Units	Mothur (MiSeq_SOP)	Green Genes v13.8.99	RDP classifier program	6371	Faith_PD	Vegan(R_software)	Bray-Curtis, Weighted_UniFrac, Unweighted_UniFrac	Vegan(R_software)
-UPARSE pipeline	424	13	Adaptation of gut microbiome to different dietary nonstarch polysaccharide fractions in a porcine model	Adaptation of gut microbiome to different dietary nonstarch polysaccharide fractions in a porcine model	2017	https://onlinelibrary.wiley.com/doi/10.1002/mnfr.201700012	https://www.ncbi.nlm.nih.gov/sra/?term=SRP094915	The aim of the study was to describe the response in gut microbiome to different fiber fractions using a porcine model.	32	24	21	49	Indoor Pens	1	Duroc × Landrace × Yokshire	Not Mentioned	Yes	6.55	0	No		Ad libitum	Available	Ad libitum	ileum,cecum	Unavailable	-80	16s rRNA	V4	E.Z.N.A. Stool DNA Kit (Omega Bio-Tek)	520F	CCATCTCATCCCTGCGTGT-CTCCGAC	802R	CCTCTCTATGGGCAGTCGGT-GAT	MiSeq platform (Illumina)	250	paired		FLASH,QIIME		Operational Taxonomic Units	UPARSE(QIIME)	GreenGenes	RDP Classifier, QIIME		ACE, Simpson	QIIME	Weighted UniFrac, Unweighted UniFrac	QIIME
-breed not mentioned - feed info given as commercial feed - Sequencing len information not given	14	14	Changes in the Porcine Intestinal Microbiome in Response to Infection with Salmonella enterica and Lawsonia intracellularis	Changes in the Porcine Intestinal Microbiome in Response to Infection with Salmonella enterica and Lawsonia intracellularis	2015	https://journals.plos.org/plosone/article?id=10.1371/journal.pone.0139106	https://conservancy.umn.edu/handle/11299/172268?show=full	Composition of the gut microbiome was determined in pigs challenged with S. enterica serovar Typhimurium and or L. intracellularis and compared to non-challenged control pigs	104	52		49, 63, 77	Indoor Pens	7	Unavailable	Mixed	Yes	0	0	No		Unavailable	Unavailable	Unavailable	cecum,colon,feces	Unavailable	Unavailable	16s rRNA	V3	QIAamp DNA Stool Mini Kit (Qiagen)	5' (sequence adapter)– 10-base barcode—CCTACGGGAGGCAGCAG 3 Roche A/B adapters		5' (sequence adapter)–ATTACCGCGGCTGCTGG 3' Roche A/B adapters		Roche 454 GS-FLX sequencer	Unavailable			Mothur (Galaxy),UCHIME		Operational Taxonomic Units	Mothur (Galaxy), UCHIME	RDP	RDP classifier program				Weighted Fast Unifrac	Fast UniFrac
-OTUs were not created - No of pigs per pen not given	15	15	Characteristics of gut microbiota in pigs with different breeds, growth periods and genders	Characteristics of gut microbiota in pigs with different breeds, growth periods and genders	2022	https://www.ncbi.nlm.nih.gov/pmc/articles/PMC8913877/#mbt213755-sec-0009title	https://www.ncbi.nlm.nih.gov/sra/SRX8061763[accn]	The characteristics of the gut microbiota in 120 pigs of different breeds, growth periods and genders were investigated	120	120			Indoor Pens		Duroc × Landrace × Yorkshire, Jinhua	Mixed	No_Slaughter	0	0	Not Mentioned		Ad libitum	Available	Ad libitum	feces	Liquid Nitrogen	-80	16s rRNA	V4	Unavailable	GTGCCAGCMGCCGCGG		GGACTACHVGGGTWTCTAAT		MiSeq platform (Illumina)	300	paired	7388636	DADA2,QIIME2		Unavailable	QIIME2	RDP	RDP classifier program		Faith_PD, Chao1, Shannon	QIIME2	Unweighted UniFrac	QIIME2
-Weaning info provided but no date - primers for 16s not provided	16	16	Replacing dietary antibiotics with 0.20% l-glutamine in swine nursery diets: impact on intestinal physiology and the microbiome following weaning and transport	Replacing dietary antibiotics with 0.20% l-glutamine in swine nursery diets: impact on intestinal physiology and the microbiome following weaning and transport	2021	https://academic.oup.com/jas/article/99/6/skab091/6182313	https://www.ncbi.nlm.nih.gov/sra?linkname=bioproject_sra_all&from_uid=670745	compare the effects of supplementing nursery diets with GLN, AB, or no dietary antibiotics (NA) on the microbiome of pigs in a production environment following weaning and transport.	480	115	18.4	52.4	Indoor Pens	8	Duroc × Landrace × Yorkshire	Mixed	Yes	5.62,10.26	21.54	No		Unavailable	Available	Unavailable	ileum	Liquid Nitrogen	-80	16s rRNA	V4	DNeasy PowerLyzer PowerSoil Kit (Qiagen)	Unavailable		Unavailable		MiSeq platform (Illumina)	250	paired	1731072	Mothur (MiSeq_SOP)		Operational Taxonomic Units	Mothur(MiSeq_SOP)	SILVA v1.2.10	RDP classifier program	4890	Chao1, Shannon	R_software	Bray-Curtis	R_software
- ACE Pyrosequencing Pipeline	184	17	Evaluating DNA Extraction Methods for Community Profiling of Pig Hindgut Microbial Community	Evaluating DNA Extraction Methods for Community Profiling of Pig Hindgut Microbial Community	2015	https://journals.plos.org/plosone/article?id=10.1371/journal.pone.0142720	https://www.ncbi.nlm.nih.gov/sra?linkname=bioproject_sra_all&from_uid=286807	To assess the impact of three DNA extraction methods (with different levels of extraction harshness) for assessing hindgut microbiomes from pigs fed with different diets (with different physical properties).	3	24	Unavailable	77	Unavailable	Unavailable	Unavailable	Unavailable	No_Slaughter	0	0	No		Unavailable	Available	Unavailable	feces	Unavailable	-20	16s rRNA	V6-V8	Fast DNA Spin Kit for Soil (MP Biomedicals),PowerSoil DNA Isolation Kit (MO BIO Laboratories)	926F		1329R		Roche 454 GS-FLX sequencer	500	single		QIIME,ACACIA	132984	Operational Taxonomic Units	CD-HIT-OTU, PyNAST	GreenGenes	BlastTaxonAssigner(QIIME)	Yes	Unavailable	Unavailable	Weighted UniFrac, Bray-Curtis	QIIME, Vegan(R)
	129	18	A global comparison of the microbiome compositions of three gut locations in commercial pigs with extreme feed conversion ratios	A global comparison of the microbiome compositions of three gut locations in commercial pigs with extreme feed conversion ratios	2018	https://www.nature.com/articles/s41598-018-22692-0	https://www.ncbi.nlm.nih.gov/sra?linkname=bioproject_sra_all&from_uid=391047	To characterize the differences in gut microbiome composition between high and low feed conversion ratio (FCR) pigs and evaluate the underlying association of the gut microbiota with feed efficiency.	24	72	28	141	Indoor Pens	7	Duroc × Landrace × Yorkshire	Female	Yes	0	0	No		Ad libitum	Available	Ad libitum	ileum,cecum,colon	Liquid Nitrogen	-80	16s rRNA	V4-V5	Soil Genome DNA Isolation Kit (Qiagen)	515F	GTGCCAGCMGCCGCGGTAA	907R	CCGTCAATTCCTTTGAGTTT	Illumina HiSeq	250	paired		FLASH,UCHIME,QIIME		Operational Taxonomic Units	UPARSE	GreenGenes	RDP Classifier		Chao1, Shannon	QIIME	Weighted UniFrac	QIIME
-FROGS pipeline	345	19	Fumonisin-Exposure Impairs Age-Related Ecological Succession of Bacterial Species in Weaned Pig Gut Microbiota	Fumonisin-Exposure Impairs Age-Related Ecological Succession of Bacterial Species in Weaned Pig Gut Microbiota	2018	https://www.mdpi.com/2072-6651/10/6/230	https://www.ncbi.nlm.nih.gov/sra/?term=SRP139897	To investigate the effects of dietary fumonisin exposure on piglet fecal microbiota	12	60		35, 43, 50, 57, 64	Indoor Pens	6	Unavailable	Male	No_Slaughter	0	0	No		Ad libitum	Available	Ad libitum	feces	Unavailable	Unavailable	16s rRNA	V3-V4	Quick-DNA Fecal/Soil Microbe 96 Kit (Zymo Research)	343F	CTTTCCCTACACGACGCTCTTCCGATCTTACGGRAGGCAGCAG	784R	GGAGTTCAGACGTGTGCTCTTCCGATCTTACCAGGGTATCTAATCCT	MiSeq platform (Illumina)	250	paired	1810933	FROGS_pipeline,VSEARCH		Operational Taxonomic Units	SWARM(FROGS_pipeline)	SILVA SSU128	BLAST	Yes	Shannon, Inverse Simpson	Phyloseq(R)	Bray-Curtis	Phyloseq(R)
	126	20	Early Salmonella Typhimurium infection in pigs disrupts Microbiome composition and functionality principally at the ileum mucosa	Early Salmonella Typhimurium infection in pigs disrupts Microbiome composition and functionality principally at the ileum mucosa	2018	https://www.nature.com/articles/s41598-018-26083-3#Abs1	https://www.ncbi.nlm.nih.gov/sra/?term=SRP111505	To investigate the changes in the gut microbiota of pigs in response to infection by Salmonella Typhimurium at three locations: ileum mucosa, ileum content and faeces.	16	48	28		Indoor Pens		Unavailable	Female	Yes	0	0	Not Mentioned		Unavailable	Unavailable	Unavailable	feces,ileum	Liquid Nitrogen	-80	16s rRNA	V3-V4	Purelink Genomic DNA mini-Kit (Invitrogen),Purelink Microbiome DNA Extraction Kit (Invitrogen)	Unavailable		Unavailable		MiSeq platform (Illumina)	250	paired		ChimeraSlayer,QIIME		Operational Taxonomic Units	QIIME	GreenGenes	QIIME		Chao1, Shannon	Vegan(R)	Bray-Curtis	Vegan(R)
	277	21	Swine growth promotion with antibiotics or alternatives can increase antibiotic resistance gene mobility potential	Swine growth promotion with antibiotics or alternatives can increase antibiotic resistance gene mobility potential	2021	https://www.nature.com/articles/s41598-021-84759-9	https://www.ncbi.nlm.nih.gov/sra/?term=PRJNA605462	To explore the influences of antibiotic and alternative growth promoters on the pig fecal resistome, ARG mobility, and bacterial community composition.	210	30	19	52	Indoor Pens	7	Duroc × York × Landrace	Mixed	No_Slaughter	5.8	0	Yes	Treatment	Ad libitum	Available	Ad libitum	feces	Unavailable	-20	16s rRNA	V4	DNeasy PowerLyzer PowerSoil Kit (Qiagen)	515R	GTGCCAGCMGCCGCGGTAA	806R	GGACTACHVGGGTWTCTAAT	MiSeq platform (Illumina)	Unavailable	paired	741785	Mothur		Operational Taxonomic Units	Mothur	SILVA v132, RDP	Mothur	Yes			Bray-Curtis	Vegan(R)
-Nutritional composition was varied amongst 4 diets	22	22	Mucosa-associated bacterial microbiome of the gastrointestinal tract of weaned pigs and dynamics linked to dietary calcium-phosphorus	Mucosa-associated bacterial microbiome of the gastrointestinal tract of weaned pigs and dynamics linked to dietary calcium-phosphorus	2014	https://doi.org/10.1371/journal.pone.0086950	https://www.ncbi.nlm.nih.gov/sra?linkname=bioproject_sra_all&from_uid=242512	Characterize the mucosa-associated bacterial communities at the Pars non-glandularis of the stomach, ileum and colon	32	93	28	43	Indoor Pens	16	Landrace × Large White × Piétrain	Female	No	9.5	0	No		Ad libitum	Available	Ad libitum	stomach,ileum,colon	Ice	-20	16s rRNA	V1-V2	PowerSoil DNA Isolation Kit (MO BIO Laboratories)	27F		357R		Roche 454 GS-FLX sequencer	Unavailable	single	447849	UCHIME	408171	Operational Taxonomic Units	UCHIME	SILVA SSU	RDP classifier program		Chao1, Shannon, Simpson	QIIME	Bray-Curtis	QIIME
"-Age not mentioned -Taxonomic aanotation tools not clearly provided - Feeds were said to contain similar digestible energy (DE) content and standardized ileal digestible (SID) - raw reads not given"	334	23	Moderate Dietary Protein Restriction Optimized Gut Microbiota and Mucosal Barrier in Growing Pig Model	Moderate Dietary Protein Restriction Optimized Gut Microbiota and Mucosal Barrier in Growing Pig Model	2018	https://www.frontiersin.org/articles/10.3389/fcimb.2018.00246/full	https://www.ncbi.nlm.nih.gov/sra/?term=SRP111417	To evaluate the effects of different percentages of dietary protein restriction on intestinal health of growing pigs.	18	6			Indoor Pens	1	Duroc × Landrace × Yokshire	Male	Yes	36.52	0	Not Mentioned		Ad libitum	Available	Ad libitum	ileum,colon	Unavailable	Unavailable	16s rRNA	V3-V4	QIAamp DNA Stool Mini Kit (Qiagen)	338F	ACTCCTACGGGAGGCAGCA	806R	GGACTACHVGGGTWTCTAAT	MiSeq platform (Illumina)	300	paired		QIIME,UCHIME		Operational Taxonomic Units	UPARSE	Unavailable	Unavailable	Yes	Chao1, Shannon	Mothur
-Age not hence Multi Sample collection with days (4) -Breed not mentioned - Weaning age not given - Feed composition not given. Mixed in with carbodox - Raw reads and OTUs not given	24	24	The In-Feed Antibiotic Carbadox Induces Phage Gene Transcription in the Swine Gut Microbiome	The In-Feed Antibiotic Carbadox Induces Phage Gene Transcription in the Swine Gut Microbiome	2017	https://doi.org/10.1128/mBio.00709-17	https://www.ncbi.nlm.nih.gov/sra?linkname=bioproject_sra_all&from_uid=237795	Highlights the collateral effects of antibiotics and demonstrates the need to consider diverse antibiotic effects whenever antibiotics are being used or new regulations are considered.	12	278			Indoor Pens			Mixed	No_Slaughter	1+	0	Yes	All Groups	Unavailable	Available	Unavailable	feces	Unavailable	Unavailable	Metagenomics	Not Applicable	PowerMag Microbiome RNA/DNA Isolation Kit (Qiagen)	Not Applicable		Not Applicable		Illumina HiSeq,Roche 454 GS-FLX sequencer	100	single		Trimmomatic,Khmer		Open Reading Frames	CD-HIT, MetaGeneMark	FIGfams, SEED, VIROME, SILVA SSU, RDP	Resfams, minCED, MG-Rast				Bray-Curtis	Vegan(R_software)
-Multi Sample collection days (9) -average Age taken - weaning age not given -feed nutrient composition not given	25	25	Longitudinal study of the early-life fecal and nasal microbiotas of the domestic pig	Longitudinal study of the early-life fecal and nasal microbiotas of the domestic pig	2015	https://doi.org/10.1186/s12866-015-0512-7	https://www.ncbi.nlm.nih.gov/sra/?term=SRP059335	Use high-throughput next-generation sequencing to characterize the fecal and nasal microbiotas of pigs during early life.	300	10		22	Indoor Pens	11	Yorkshire x Landrace	Mixed	No_Slaughter	0	0	No		Unavailable	Available	Unavailable	feces,nasal swabs	Unavailable	-80	16s rRNA	V4	E.Z.N.A. Stool DNA Kit (Omega Bio-Tek)	AYTGGGYDTAAAGNG		TACNVGGGTATCTAATCC		MiSeq platform (Illumina)	250	paired	4711191	UCHIME		Operational Taxonomic Units	Mothur	RDP	RDP classifier program	Yes	Inverse_Simpson	Mothur	Jaccard, Yue and Clayton	Mothur
- RDP pipeline 11.3 "-Sex not mentioned, assuming mixed - Exact Primers not mentioned,pool of 5 forward primers and 4 reverse primers - supervised and unsupervised approach -housing info not given -feed frequency not given -Post rarefaction OTU data also given in study. Pre rarefaction data used"	219	26	Exploring gastric bacterial community in young pigs	Exploring gastric bacterial community in young pigs	2017	https://journals.plos.org/plosone/article?id=10.1371/journal.pone.0173029	https://www.ebi.ac.uk/ena/browser/view/PRJEB9475	Descriptive analysis of the gastric microbiota in healthy pigs and identification of any differences among four potentially distinct microbial niches in the stomach.	4	32	45.5		Indoor Pens		Large White x Landrace		Yes	15.3	0	No		Unavailable	Available	Unavailable	stomach	Unavailable	-80	16s rRNA	V6	QIAamp DNA Stool Mini Kit (Qiagen)	Unavailable		Unavailable		Ion Torrent	Unavailable			DECIPHER	353656	Operational Taxonomic Units	RDP Aligner	RDP	RDP Classifier	Yes	Shannon-Weaver, Pielou's Eveness	GUniFrac(R)		GUniFrac(R)
-Age not mentioned -Type of alpha and beta diversity used in study not mentioned	26	27	Adaptation of the cecal bacterial microbiome of growing pigs in response to resistant starch type 4	Adaptation of the cecal bacterial microbiome of growing pigs in response to resistant starch type 4	2015	https://doi.org/10.1128/AEM.02756-15	https://www.ncbi.nlm.nih.gov/sra?linkname=bioproject_sra_all&from_uid=290235	Gaining a community-wide insight into the impact of enzymatically modified starch (EMS) on the cecal microbiota and hindgut fermentation in growing pigs.	24	23			Metabolism Crates	8	Landrace × Large White × Piétrain	Male	No	29	0	No		Ad libitum	Available	3x	cecum	Unavailable	Unavailable	16s rRNA	V3-V5	PowerSoil DNA extraction Kit (MO BIO Laboratories)	341F	CCTACGGGRSGCAGCAG	909R	TTTCAGYCTTGCGRCCGTAC	MiSeq platform (Illumina)	300	paired	14165641	Mothur (MiSeq_SOP),UCHIME	1133253	Operational Taxonomic Units	Mothur(MiSeq_SOP)	SILVA SSU 119	RDP classifier program	50000		Mothur		Mothur
	169	28	Millet-based supplement restored gut microbial diversity of acute malnourished pigs	Millet-based supplement restored gut microbial diversity of acute malnourished pigs	2021	https://journals.plos.org/plosone/article?id=10.1371/journal.pone.0250423	https://www.ncbi.nlm.nih.gov/sra/PRJNA608183	To investigate the host response and GM alterations under different diet supplementation strategies in a malnourished pig model.	36	36	28	84	Indoor Pens		Duroc × Danish Landrace × Yorkshire	Female	Yes	6,7.2,5.63	0	Not Mentioned		Ad libitum	Available	Ad libitum	colon	Unavailable	Unavailable	16s rRNA	V3-V4	E.Z.N.A. Stool DNA Kit (Omega Bio-Tek)	341F	CCTACGGGNGGCWGCAG	802R	TACNVGGGTATCTAATCC	MiSeq platform (Illumina)	300	paired		UNIOSE(VSEARCH)		Operational Taxonomic Units	UNOISE	GreenGenes v13.8	QIIME2	Yes	Observed OTUs,Pielou	QIIME2, Vegan(R)	Weighted UniFrac,Unweighted UniFrac	QIIME2, Vegan(R)
- Feed: Proform Pig Starter 2; Hi-Pro Feeds, Okotoks, AB, Canada - raw reads not given. Average read per sample pegged at 5673 - OTUs not given. - full housing info not given	29	29	Comparison of Strategies for Isolating Anaerobic Bacteria from the Porcine Intestine	Comparison of Strategies for Isolating Anaerobic Bacteria from the Porcine Intestine	2021	https://doi.org/10.1128/AEM.00088-21	https://www.ncbi.nlm.nih.gov/sra?linkname=bioproject_sra_all&from_uid=612572 https://zenodo.org/record/3728174	Isolate a diverse assemblage of anaerobic bacteria from the intestine of pigs as a model animal and to comparatively examine various novel and traditional isolation strategies.	24	94		49	Indoor Pens		Landrace	Male	No	0	0	No		Ad libitum	Available	Ad libitum	ileum,cecum,colon	Unavailable	-80	16s rRNA	V4	AutoGen 740 instrument (AutoGen Inc.)	27F		1492R		MiSeq platform (Illumina)	250	paired		DADA2		Amplicon Sequence Variants	QIIME2	SILVA 132	QIIME2		Shannon, Inverse_Shannon	QIIME2	Unweighted UniFrac	Phyloseq(R_software)
-Samples collected at different dates during 21 week trial period. Final age 168 days - Exact sample size uncertain. - Feed data not provided - OTUs info not given	30	30	Scabies mites alter the skin microbiome and promote growth of opportunistic pathogens in a porcine model	Scabies mites alter the skin microbiome and promote growth of opportunistic pathogens in a porcine model	2014	https://doi.org/10.1371/journal.pntd.0002897	https://www.ncbi.nlm.nih.gov/sra/?term=SRX392076	Investigated the scabies associated changes in the skin microbiota over the course of a mite infestation.	15			168	Indoor Pens	5	Large White	Female	No_Slaughter	0	0	Not Mentioned		Unavailable	Unavailable	Unavailable	skin crusts,skin	Unavailable	-80	16s rRNA	V1-V3	DNeasy Blood and Tissue Kit (Qiagen)	27F	AGRGTTTGATCMTGGCTCAG	519R	GTNTTACNGCGGCKGCTG	Roche 454 GS-FLX sequencer	500	single	1366477	ChimeraSlayer,QIIME		Operational Taxonomic Units	USEARCH	RDP v2.2	RDP classifier program		Shannon	R_software, Calypso
-Age not giving, samples were from carcass -DNA extraction kit & method unclear -Multiple days on sample collection - no feed/housing data - raw reads/ Otu data not given	31	31	Characterization of the microbiota and chemical properties of pork loins during dry aging	Characterization of the microbiota and chemical properties of pork loins during dry aging	2021	https://doi.org/10.1002/mbo3.1157	https://www.ncbi.nlm.nih.gov/sra/?term=DRA011167	Identified the microbiota of pork loins during DA using culturing and culture-independent meta-16S rRNA gene sequencing and elucidated its characteristics.	3	9			Unavailable		Landrace x Large White x Duroc	Mixed	No_Slaughter	0	0	Not Mentioned		Unavailable	Unavailable	Unavailable	loins	Unavailable	Unavailable	16s rRNA	V3-V4	Unavailable	TCGTCGGCAGCGTCAGATGTGTATAAGAGACAGCCTACGGGNGGCWGCAG		GTCTCGTGGGCTCGGAGATGTGTATAAGAGACAGGGACTACHVGGGTWTCTAAT		MiSeq platform (Illumina)	300	paired		DADA2,QIIME2		Operational Taxonomic Units	DADA2	SILVA v128	QIIME2		Shannon, Chao1, Faith_PD	QIIME2		QIIME2
-Pen: ambient temperature at 22°C	265	32	Saccharomyces cerevisiae boulardii CNCM I-1079 supplementation in finishing male pigs helps to cope with heat stress through feeding behaviour and gut microbiota modulation	Saccharomyces cerevisiae boulardii CNCM I-1079 supplementation in finishing male pigs helps to cope with heat stress through feeding behaviour and gut microbiota modulation	2021	https://www.cambridge.org/core/journals/british-journal-of-nutrition/article/saccharomyces-cerevisiae-boulardii-cncm-i1079-supplementation-in-finishing-male-pigs-helps-to-cope-with-heat-stress-through-feeding-behaviour-and-gut-microbiota-modulation/90F7EC74B4E89D557ACAD65D831A423E	https://www.ncbi.nlm.nih.gov/sra/?term=PRJNA649405	To determine the effects of live yeast (LY) supplementation (Saccharomyces cerevisiae var boulardii CNCM I-1079) on feeding behaviour, energy metabolism and faecal microbiota composition of finishing boars housed in a respiration chamber at thermoneutrality or during heat stress (HS).	10	30			Metabolism Crates	1	Pietrain × Landrace × Large White	Male	No_Slaughter	80	0	Not Mentioned		Ad libitum	Available	Ad libitum	feces	Liquid Nitrogen	-80	16s rRNA	V3-V4	ZR-96 Soil Microbe DNA Kit (Zymo Research)	343F	CTTTCCCTACACGACGCTCTTCCGATCTACGGRAGGCAGCAG	784R	GGAGTTCAGACGTGTGCTCTTCCGATCTTACCAGGGTATCTAATCCT	MiSeq platform (Illumina)	250	paired		FLASH(FROGS_pipeline),UCHIME		Operational Taxonomic Units	SWARM Algorithm(FROGS_pipeline)	SILVA SSU128	RDP Classifier(FROGS_pipeline), BLAST	Yes	Chao1, Shannon
-Multiple sample collection days - four feed diets -feed composition not given -raw reads not given	33	33	Dietary changes in nutritional studies shape the structural and functional composition of the pigs' fecal microbiome-from days to weeks	Dietary changes in nutritional studies shape the structural and functional composition of the pigs' fecal microbiome-from days to weeks	2017	https://doi.org/10.1186/s40168-017-0362-7	https://www.ebi.ac.uk/ena/browser/view/PRJEB19477	Investigated the fecal microbiome of pigs during a time span of 4 weeks after a dietary change to obtain insights regarding the time required for adaptation.	12	81		87, 92, 94, 96, 101, 109, 116	Indoor Pens	3	German Landrace x Piétrain	Mixed	No_Slaughter	54.7	0	No		Unavailable	Available	Unavailable	feces	Ice	-80	16s rRNA	V1-V2	Fast DNA Spin Kit for Soil (MP Biomedicals)	27F		338R		MiSeq platform (Illumina)	250	paired		Mothur		Operational Taxonomic Units	Mothur	RDP	Mothur				Bray-Curtis	PRIMER-E
-Commercial feed: TargetFeeds Ltd, Shropshire, UK: wheat and soya based basal diet - second feed category was with SUCRAM - DNA extraction kit not given -raw reads not given	34	34	Composition and diversity of mucosa-associated microbiota along the entire length of the pig gastrointestinal tract; dietary influences	Composition and diversity of mucosa-associated microbiota along the entire length of the pig gastrointestinal tract; dietary influences	2017	https://doi.org/10.1111/1462-2920.13619	https://www.ebi.ac.uk/ena/browser/view/PRJEB14756	Characterised the mucosa-associated microbiota along the length of the intestine of piglets, and determined the effect of SUCRAM supplementation on mucosa-associated populations.	16	210	28	42	Indoor Pens	8	Gloucestershire Old Spot	Mixed	No	0	0	Not Mentioned		Ad libitum	Available	Ad libitum	duodenum,ileum,cecum,colon	Liquid Nitrogen	-80	16s rRNA	V4	Unavailable	515F	GTGCCAGCMGCCGCGGTAA	806R	GGACTACHVGGGTWTCTAAT	MiSeq platform (Illumina)	255	paired		Cutadapt,FLASH,Sickle	43252569	Operational Taxonomic Units	USEARCH	GreenGenes v13.8	RDP classifier program, PyNAST	179000	Shannon, Chao1	QIIME	Weighted_UniFrac, Unweighted_UniFrac	QIIME
-Primer not mentioned -Otus not given	35	35	Impact of early-life feeding on local intestinal microbiota and digestive system development in piglets	Impact of early-life feeding on local intestinal microbiota and digestive system development in piglets	2021	https://doi.org/10.1038/s41598-021-83756-2	https://www.ncbi.nlm.nih.gov/sra/?term=PRJNA687128	Investigated the impact of early feeding on jejunum and colon microbiota composition, and intestinal maturation in suckling piglets.	28	71	29	29	Indoor Pens	6	Tempo × Topigs-20	Female	No	0	0	No		Ad libitum	Available	Ad libitum	jejunum,ileum,colon	Liquid Nitrogen	-80	16s rRNA	V3-V4	QIAamp DNA Stool Mini Kit (Qiagen)	Unavailable		Unavailable		MiSeq platform (Illumina)	Unavailable	paired	1211527	CLC_pipeline		Operational Taxonomic Units	CLC_pipeline	SILVA v132	CLC_pipeline	11000	Shannon, Chao1	CANOCO5	Bray-Curtis	MicrobiomeAnalyst
-Breed not mentioned - feed : TechStart 17-25, Kent Feeds, Muscatine, IA, USA - weaning age not given - exact number of reads and OTUs not given -feed and water intake frequency not given	36	36	Bacteria, phages and pigs: the effects of in-feed antibiotics on the microbiome at different gut locations	Bacteria, phages and pigs: the effects of in-feed antibiotics on the microbiome at different gut locations	2014	https://www.ncbi.nlm.nih.gov/pmc/articles/PMC4817603/	https://www.ncbi.nlm.nih.gov/sra/?term=PRJNA72355	Defined the lumenal and mucosal bacterial communities from the small intestine (ileum) and large intestine (cecum and colon) plus feces, and characterized the effects of in-feed antibiotics (chlortetracycline, sulfamethazine and penicillin (ASP250)) on these communities.	12	226		630	Indoor Pens	6		Mixed	No	0	0	Yes	Treatment	Unavailable	Available	Unavailable	ileum,colon,cecum	Phospahte Buffered Saline	Unavailable	16s rRNA	V1-V3	UltraClean Soil DNA Isolation Kit (MO BIO Laboratories)	8F	AGAGTTTGATCCTGGCTCAG	518R	ATTACCGCGGCTGCTGG	Roche 454 GS-FLX sequencer	Unavailable	single		AmpliconNoise,Mothur,UCHIME		Operational Taxonomic Units	Mothur	RDP	RDP classifier program				Bray-Curtis	PAST
-Breed not mentioned -classification data not given -Breed not mentioned - feed : TechStart 17-25, Kent Feeds, Muscatine, IA, USA - weaning age not given --feed and water intake frequency not given	36	36	Bacteria, phages and pigs: the effects of in-feed antibiotics on the microbiome at different gut locations	Bacteria, phages and pigs: the effects of in-feed antibiotics on the microbiome at different gut locations	2014	https://pmc.ncbi.nlm.nih.gov/articles/PMC4817603/#sec2	https://www.ncbi.nlm.nih.gov/sra/?term=PRJNA72355	Defined the lumenal and mucosal bacterial communities from the small intestine (ileum) and large intestine (cecum and colon) plus feces, and characterized the effects of in-feed antibiotics (chlortetracycline, sulfamethazine and penicillin (ASP250)) on these communities.	12	44		630	Indoor Pens	10		Mixed	No	0	0	Yes	Treatment	Unavailable	Available	Unavailable	ileum,colon,cecum	Phospahte Buffered Saline	Unavailable	Metagenomics	Not Applicable	UltraClean Soil DNA Isolation Kit (MO BIO Laboratories)	Not Applicable		Not Applicable		Roche 454 GS-FLX sequencer	Unavailable	single		BLASTx (CAMERA),CLC_pipeline		Operational Taxonomic Units	Unavailable	Carbohydrate-Active Enzyme (CAZy) database	SEED
- feed : TechStart 17-25; Kent Feeds, Muscatine, IA - exact number of samples analysed not given; samples pooled - OTUs not given	37	37	The effect of dietary supplementation with spent cider yeast on the Swine distal gut microbiome	The effect of dietary supplementation with spent cider yeast on the Swine distal gut microbiome	2013	https://doi.org/10.1371/journal.pone.0075714	https://www.ncbi.nlm.nih.gov/sra/?term=SRP028111	Evaluated spent cider yeast as a potential probiotic for modifying the gut microbiota in weanling pigs using pyrosequencing of 16S rRNA gene libraries.	12		14	50	Indoor Pens	6	Large White × Landrace	Mixed	No_Slaughter	0	0	No		Ad libitum	Available	Ad libitum	feces	Ice	-20	16s rRNA	V4	QIAamp DNA Stool Mini Kit (Qiagen)	F1 (5′-AYTGGGYDTAAAGNG-3′)		R1 (5′-TACCRGGGTHTCTAATCC-3′),R2 (5′- TACCAGAGTATCTAATTC-3′),R3 (5′-CTACDSRGGTMTCTAATC-3′),R4 (5′-TACNVGGGTATCTAATC-3′)		Roche 454 GS-FLX sequencer	239	single	139072	PANGEA		Operational Taxonomic Units	PANGEA	RDP-II, Taxcollector	MEGABLAST(modified)				Fast UniFrac	QIIME
-Age and weaning age not given - DNA extraction kit not used. Method is modification of a SARDI, Adelaide, Australia proprietary method. - Grouping per pen number not given - Feed info not given	38	38	Exposure to maternal feces in lactation influences piglet enteric microbiota, growth, and survival preweaning	Exposure to maternal feces in lactation influences piglet enteric microbiota, growth, and survival preweaning	2021	https://doi.org/10.1093/jas/skab170	https://www.ncbi.nlm.nih.gov/sra/?term=PRJNA682009	Determine whether contact with feces from multiparous (MP) sows would improve the growth and survival of piglets born and reared on primiparous (P1) sows and if so, whether these differences are associated with the gut microbiota.	200	200			Indoor Pens		Large White × Landrace	Female	No_Slaughter	0	0	No		Ad libitum	Available	Ad libitum	feces	Ice	-80	16s rRNA	V3-V4	Unavailable	341F	CCTAYGGGRBGCASCAG	806R	GGACTACNNGGGTATCTAAT	MiSeq platform (Illumina)	300	paired	2458821	PEAR,QIIME,UCHIME,USEARCH	1869533	Operational Taxonomic Units	QIIME	GreenGenes v13.8	QIIME		Shannon, Pielou	PRIMER-E	Bray-Curtis	PRIMER6
-multiple days for sows during gestation	275	39	Shifting sows: longitudinal changes in the periparturient faecal microbiota of primiparous and multiparous sows	Shifting sows: longitudinal changes in the periparturient faecal microbiota of primiparous and multiparous sows	2021	https://www.sciencedirect.com/science/article/pii/S1751731120301373?via%3Dihub	https://www.ncbi.nlm.nih.gov/sra/PRJNA634147	To understand the dynamic changes in the sow microbiota from 6 days prepartum to 8 days postpartum and determine whether these changes are affected by parity.	29	105			Indoor Pens	5	Large White × Landrace	Female	No_Slaughter	0	0	Yes	Some	Ad libitum	Available	2x	feces	Unavailable	Unavailable	16s rRNA	V4	DNeasy PowerSoil HTP 96 Kit (Qiagen)	Unavailable		Unavailable		MiSeq platform (Illumina)	250	paired	2377687	USEARCH,UCHIME		Operational Taxonomic Units	UPARSE	SILVA	USEARCH	Yes	Observed Species, Shannon	Vegan(R)	Weighted UniFrac, Unweighted UniFrac	Rbiom(R)
-no info on number of pigs per pen given -weaning age not given - raw reads not given	40	40	Characterization of bacterial microbiota compositions along the intestinal tract in pigs and their interactions and functions	Characterization of bacterial microbiota compositions along the intestinal tract in pigs and their interactions and functions	2018	https://doi.org/10.1038/s41598-018-30932-6	https://www.ncbi.nlm.nih.gov/sra/?term=SRP136308	Describe the microbiome composition, distribution and interaction along the Iberian pig intestinal tract and its role in whole-body energy homeostasis.	13	65		120	Indoor Pens		Iberian	Male	No	0	48.7	No		Ad libitum	Available	Ad libitum	duodenum,ileum,colon	Liquid Nitrogen	-80	16s rRNA	V3-V4	Power Fecal DNA Isolation Kit (MO BIO Laboratories)	TCGTCGGCAGCGTCAGATGTGTATAAGAGACAGCCTACGGGNGGCWGCAG		GTCTCGTGGGCTCGGAGATGTGTATAAGAGACAGGACTACHVGGGTATCTAATC		MiSeq platform (Illumina)	250	paired		QIIME		Operational Taxonomic Units	QIIME	GreenGenes v13.8	QIIME		Shannon	Vegan(R_software)	Bray-Curtis	Vegan(R_software)
-OTUs and raw reads not given - feed data not given fully	41	41	Microbiota-directed fibre activates both targeted and secondary metabolic shifts in the distal gut	Microbiota-directed fibre activates both targeted and secondary metabolic shifts in the distal gut	2020	https://doi.org/10.1038/s41467-020-19585-0	https://www.ncbi.nlm.nih.gov/bioproject/PRJNA574295	Test the accuracy of AcGGM within the complex endogenous gut microbiome of pigs, and then we resolve 355 metagenome-assembled genomes together with quantitative metaproteomes.	48	389	28	28, 35, 42, 49	Indoor Pens	4	Landrace × Yorkshire	Mixed	No	9.8	0	No		Ad libitum	Available	2x	duodenum,jejunum,ileum,cecum,colon,feces	Liquid Nitrogen	-80	16s rRNA	V3-V4	MagAttract PowerMicrobiome DNA/RNA Kit (MO BIO Laboratories)	Pro341F	AATGATACGGCGACCACCGAGATCTACACTCTTTCCCTACACGACGCTCTTCCGATCTCCTACGGGAGGCAGCAG CCTACGGGAGGCAGCAG	Pro805R/806	CAAGCAGAAGACGGCATACGAGATNNNNNNGTGACTGGAGTTCAGACGTGTGCTCTTCCGATCT GGACTACHVGGGTWTCTAAT	MiSeq platform (Illumina)	300	paired		Mothur,PEAR,PRINSEQ,QIIME		Operational Taxonomic Units	VSEARCH	SILVA v128	VSEARCH			QIIME		QIIME
-raw reads not given - feed data not fully given	41	41	Microbiota-directed fibre activates both targeted and secondary metabolic shifts in the distal gut	Microbiota-directed fibre activates both targeted and secondary metabolic shifts in the distal gut	2020	https://doi.org/10.1038/s41467-020-19585-0	https://www.ncbi.nlm.nih.gov/bioproject/PRJNA574296	Test the accuracy of AcGGM within the complex endogenous gut microbiome of pigs, and then we resolve 355 metagenome-assembled genomes together with quantitative metaproteomes.	48	24	28	28, 35, 42, 50	Indoor Pens	4	Landrace × Yorkshire	Mixed	No	9.8	0	No		Ad libitum	Available	2x	duodenum,jejunum,ileum,cecum,colon,feces	Liquid Nitrogen	-80	Metagenomics	Not Applicable	MagAttract PowerMicrobiome DNA/RNA Kit (MO BIO Laboratories)	Not Applicable		Not Applicable		Illumina HiSeq	150	paired		Trimmomatic,MegaHit,MetaSpades		Metagenome-Assembled Genome	MetaBAT	Genome Taxonomy Database (GTDB)	GTDB-Tk			QIIME	Jaccard	MASH
-Age not provided - DNA was extractedand purified using a modified version of a phenol/chloro-form protocol as described in Lariviere-Gauthieret al.(2017) - Only averages of OTUs per sample are given	42	42	Salmonella shedding status of the sow affects the microbiota of their piglets at weaning	Salmonella shedding status of the sow affects the microbiota of their piglets at weaning	2019	https://doi.org/10.1111/jam.14139	https://www.ncbi.nlm.nih.gov/sra/?term=SRP149335 https://www.ncbi.nlm.nih.gov/sra/?term=SRP100939	To observe the transfer of the digestive microbiota from sow to piglet, describe the impact of the sow's Salmonella shedding on this transfer and identify transferred populations that could be associated with the future Salmonella status of the piglets	19	19	20		Indoor Pens		Yorkshire x Landrace	Female	No_Slaughter	0	0	No		Unavailable	Unavailable	Unavailable	feces	Liquid Nitrogen	-80	16s rRNA	V4	Unavailable	515F	GTGCCAGCMGCCGCGGTAA	806R	GGACTACHVGGGTWTCTAAT	MiSeq platform (Illumina)	250	paired	7069509	Mothur (MiSeq_SOP)		Operational Taxonomic Units	Mothur (MiSeq_SOP)	SILVA v128	RDP	26729	Inverted_Simpson, Shannon	Mothur	Bray-Curtis, Jaccard	Mothur
-weaning age not given - number of samples analysed not clear -feed info and nutrition not given - OTUs not given	43	43	Uncovering the composition of microbial community structure and metagenomics among three gut locations in pigs with distinct fatness	Uncovering the composition of microbial community structure and metagenomics among three gut locations in pigs with distinct fatness	2016	https://doi.org/10.1038/srep27427	https://www.ncbi.nlm.nih.gov/bioproject/PRJNA312550	Comparative analysis of gut microbiota and metagenomics among jejunum, ileum and cecum in pigs with distinct fatness.	330	330			Indoor Pens	8	Laiwu	Mixed	No	0	0	Yes	All	Ad libitum	Available	2x	jejunum,ileum	Liquid Nitrogen	-80	16s rRNA	V4	QIAamp Fast DNA Stool Mini Kit (Qiagen)	515F	GTGCCAGCMGCCGCGGTAA	806R	GGACTACHVGGGTWTCTAAT	MiSeq platform (Illumina)	250	paired		FLASH		Operational Taxonomic Units	USEARCH	RDP	RDP classifier program v2.2		Shannon	QIIME	Bray-Curtis, Unweighted UniFrac	QIIME
-weaning age not given - number of samples analysed not clear -feed info and nutrition not given	44	43	Uncovering the composition of microbial community structure and metagenomics among three gut locations in pigs with distinct fatness	Uncovering the composition of microbial community structure and metagenomics among three gut locations in pigs with distinct fatness	2016	https://doi.org/10.1038/srep27427	https://www.ncbi.nlm.nih.gov/bioproject/PRJNA312550	Comparative analysis of gut microbiota and metagenomics among jejunum, ileum and cecum in pigs with distinct fatness.	330	6			Indoor Pens	8	Laiwu	Mixed	No	0	0	Yes	All	Ad libitum	Available	2x	jejunum,ileum	Liquid Nitrogen	-80	Metagenomics	Not Applicable	QIAamp Fast DNA Stool Mini Kit (Qiagen)	Not Applicable		Not Applicable		Illumina HiSeq	350	paired		SOAPdenovo		Open Reading Frames	CD-Hit	Unavailable	Unavailable
-Number_per_housing_group not given -Weaning_age_days not given	45	44	Prevotella copri increases fat accumulation in pigs fed with formula diets	Prevotella copri increases fat accumulation in pigs fed with formula diets	2021	https://microbiomejournal.biomedcentral.com/articles/10.1186/s40168-021-01110-0#availability-of-data-and-materials	https://db.cngb.org/search/project/CNP0000828/	Investigated the correlation of gut microbiome with pig lean meat percentage (LMP) in 698 commercial Duroc pigs	698	293		160	Indoor Pens		Duroc	Mixed	No_Slaughter	0	120	Not Mentioned		Ad libitum	Available	Ad libitum	feces	Liquid Nitrogen	-80	16s rRNA	V3-V4	QIAamp DNA Stool Mini Kit (Qiagen)	515F,338F	GTGCCAGCMGCCGCGGTAA; ACTCCTACGGGAGGCAGCA	806R	GGACTACHVGGGTWTCTAAT	MiSeq platform (Illumina)	Unavailable	paired		FLASH,USEARCH		Operational Taxonomic Units	USEARCH	RDP	QIIME	10000
-Number_per_housing_group not given -Weaning_age_days not given -Sample_size unclear	45	44	Prevotella copri increases fat accumulation in pigs fed with formula diets	Prevotella copri increases fat accumulation in pigs fed with formula diets	2021	https://microbiomejournal.biomedcentral.com/articles/10.1186/s40168-021-01110-0#availability-of-data-and-materials	https://db.cngb.org/search/project/CNP0000824/	Investigated the correlation of gut microbiome with pig lean meat percentage (LMP) in 698 commercial Duroc pigs	16			160	Indoor Pens		Duroc	Mixed	No_Slaughter	0	120	Not Mentioned		Ad libitum	Available	Ad libitum	feces	Liquid Nitrogen	-80	Metagenomics	Not Applicable	QIAamp DNA Stool Mini Kit (Qiagen)	Not Applicable		Not Applicable		Illumina NovaSeq 6000	350	paired		SOAPdenovo,USEARCH		Open Reading Frames	CD-Hit, MetaGeneMark	Unavailable	MOCAT2		Shannon	Vegan(R_software)
-Number_per_housing_group not given -Age_days event based (paturition) -Weaning_age_days not neccessary	46	45	Deep Investigating the Changes of Gut Microbiome and Its Correlation With the Shifts of Host Serum Metabolome Around Parturition in Sows	Deep Investigating the Changes of Gut Microbiome and Its Correlation With the Shifts of Host Serum Metabolome Around Parturition in Sows	2021	https://www.frontiersin.org/articles/10.3389/fmicb.2021.729039/full#h7	https://db.cngb.org/search/project/CNP0001534/	Investigated the changes of gut microbiome, serum metabolite features and fecal SCFAs from late pregnancy (LP) to postpartum (PO) stage.	96	156			Commercial Farm(s)		Berkshire x Licha, Berkshire x Yushan, Licha, Licha x Lunchuan	Female	No_Slaughter	0	0	No		Ad libitum	Available	2x	feces	Liquid Nitrogen	-80	16s rRNA	V3-V4	QIAamp Fast DNA Stool Mini Kit (Qiagen)	338F	ACTCCTACGGGAGGCAGCAG	806R	GGACTACHVGGGTWTCTAAT	MiSeq platform (Illumina)	Unavailable	paired		FLASH,QIIME		Operational Taxonomic Units	USEARCH	GreenGenes v2013.5.99	RDP	10000	Ace, Chao, Shannon, Simpson	Mothur	Bray-Curtis	QIIME
-Number_per_housing_group not given -Age_days event based (paturition) -Weaning_age_days not neccessary	46	45	Deep Investigating the Changes of Gut Microbiome and Its Correlation With the Shifts of Host Serum Metabolome Around Parturition in Sows	Deep Investigating the Changes of Gut Microbiome and Its Correlation With the Shifts of Host Serum Metabolome Around Parturition in Sows	2021	https://www.frontiersin.org/articles/10.3389/fmicb.2021.729039/full#h8	https://db.cngb.org/search/project/CNP0000824/	Investigated the changes of gut microbiome, serum metabolite features and fecal SCFAs from late pregnancy (LP) to postpartum (PO) stage.	50	63			Commercial Farm(s)		Berkshire x Licha, Berkshire x Yushan, Licha, Licha x Lunchuan	Female	No_Slaughter	0	0	No		Ad libitum	Available	2x	feces	Liquid Nitrogen	-80	Metagenomics	Not Applicable	QIAamp Fast DNA Stool Mini Kit (Qiagen)	Not Applicable		Not Applicable		Illumina NovaSeq 6000	150	paired		Fastp,MegaHit		Open Reading Frames	MetaGeneMark	NCBI-NR	BASTA, DIAMOND
-Age_days not given	47	46	Adding Appropriate Fiber in Diet Increases Diversity and Metabolic Capacity of Distal Gut Microbiota Without Altering Fiber Digestibility and Growth Rate of Finishing Pig	Adding Appropriate Fiber in Diet Increases Diversity and Metabolic Capacity of Distal Gut Microbiota Without Altering Fiber Digestibility and Growth Rate of Finishing Pig	2020	https://www.frontiersin.org/articles/10.3389/fmicb.2020.00533/full	https://www.ncbi.nlm.nih.gov/sra/?term=SRP239855	Investigate the changes of gut microbiota with dietary fiber and its relationship with fiber digestibility	35	42			Indoor Pens	7	Suhuai	Male	No	62.9	0	Not Mentioned		Ad libitum	Available	Ad libitum	caecum,colon	Liquid Nitrogen	-80	16s rRNA	V3-V4	E.Z.N.A. Soil DNA Kit (Omega Bio-tek)	338F	ACTCCTACGGGA GGCAGCAG	806R	GGACTACHVGGGTWTCTA AT	MiSeq platform (Illumina)	300	paired		Unavailable	2696231	Operational Taxonomic Units	UPARSE	SILVA SSU123	Unavailable		Ace, Sobs, Chao, Shannon, Simpson		Bray-Curtis, Unweighted UniFrac
-Weaning_age_days not neccessary	48	47	Alterations of Suckling Piglet Jejunal Microbiota Due to Infection With Porcine Epidemic Diarrhea Virus and Protection Against Infection by Lactobacillus salivarius	Alterations of Suckling Piglet Jejunal Microbiota Due to Infection With Porcine Epidemic Diarrhea Virus and Protection Against Infection by Lactobacillus salivarius	2021	https://www.frontiersin.org/articles/10.3389/fvets.2021.771411/full	https://www.ncbi.nlm.nih.gov/sra/?term=SRP334838	Examined the differences between intestinal microbiota of PEDV-infected and healthy piglets	16	25		8	Commercial Farm(s)		Landrace × Yorkshire	Mixed	No	0	0	No		Unavailable	Available	Unavailable	jejunum	Liquid Nitrogen	Unavailable	16s rRNA	V4,V3-V4	QIAamp DNA Stool Mini Kit (Qiagen)	515F,314F	GTGCCAGCMGCCGCGGTAA; CCTAYGGGRBGCASCAG	806R,608R	GGACTACHVGGGTWTCTAAT; GGACTACNNGGGTATCTAAT	Illumina HiSeq	250	paired		FLASH,Trimmomatic		Operational Taxonomic Units	UCHIME	SILVA	RDP		Chao1, Shannon, Simpson	Mothur	Weighted UniFrac	QIIME
-Weaning_age_days not given	49	48	Changes of porcine gut microbiota in response to dietary chlorogenic acid supplementation	Changes of porcine gut microbiota in response to dietary chlorogenic acid supplementation	2019	https://link.springer.com/article/10.1007/s00253-019-10025-8#Sec2	https://www.ncbi.nlm.nih.gov/sra/?term=SRP198437	esponse in intestinal microbiome to CGA using a porcine model.	24	24			Metabolism Crates	12	Duroc × Landrace × Yorkshire	Male	No	6.83	0	Not Mentioned		Ad libitum	Available	Ad libitum	duodenum,jejunum,ileum	Liquid Nitrogen	-80	16s rRNA	V4	TIANamp Stool DNA Kit (Tiangen)	515F	GTGCCAGCMGCCGCGGTAA	806R	GGACTACHVGGGTWTCTAAT	Illumina HiSeq	250	paired		FLASH,UCHIME		Operational Taxonomic Units	UPARSE	Unavailable	RDP		Chao1, Shannon, Simpson	QIIME	Unweighted UniFrac, Weighted UniFrac	QIIME
-Multiple sample collection days -Breeds not given	50	49	Carbadox has both temporary and lasting effects on the swine gut microbiota	Carbadox has both temporary and lasting effects on the swine gut microbiota	2014	https://doi.org/10.3389/fmicb.2014.00276	https://www.ncbi.nlm.nih.gov/sra?linkname=bioproject_sra_all&from_uid=237795	To characterize the effects of carbadox and its withdrawal on the swine gut microbiota	12	278	21		Indoor Pens	6	Unavailable	Mixed	No_Slaughter	0	0	Yes	Treatment	Ad libitum	Available	Ad libitum	feces	Unavailable	Unavailable	16s rRNA	V1-V3	Unavailable	8F	AGAGTTTGATCCTGGCTCAG	518R	ATTACCGCGGCTGCTGG	Roche 454 GS-FLX sequencer	Unavailable	single		AmpliconNoise,Mothur,UCHIME		Operational Taxonomic Units	Mothur	RDP	RDP classifier	3454	Heips, Shannon, Inverse Simpson	Mothur	Bray-Curtis	PAST
	51	50	Alteration of Gut Microbiota After Antibiotic Exposure in Finishing Swine	Alteration of Gut Microbiota After Antibiotic Exposure in Finishing Swine	2021	https://www.frontiersin.org/articles/10.3389/fmicb.2021.596002/full	https://www.ncbi.nlm.nih.gov/sra?linkname=bioproject_sra_all&from_uid=643361	To characterize alteration of gut microbiota after antibiotic exposure in finishing swine	20	20		192.5	Commercial Farm(s),Indoor Pens		Landrace × Yorkshire	Mixed	No_Slaughter	0	0	Yes	All	Ad libitum	Available	Ad libitum	feces	Unavailable	-80	16s rRNA	V3-V4	Fast DNA Spin Kit for Soil (MP Biomedicals)	314F	TCGTCGGCAGCGTCAGATGTGTATAAGAGA CAGCCT-ACGGGNGGCWGCAG	805R	GTCTCGT GGGCTCGGAGATGTGTATAAGG-ACAGGACTACHVGGGT ATCTAATCC	MiSeq platform (Illumina)	250	paired		QIIME2		Amplicon Sequence Variants	MAFFT	Unavailable	QIIME2	10000	Faith_PD, Pielou	QIIME2	Bray-Curtis, Unweighted UniFrac, Weighted UniFrac	QIIME2
-No_of_pigs not given -Multiple sample collection days	52	51	Faecal microbiota shift during weaning transition in piglets and evaluation of AO blood types as shaping factor for the bacterial community profile	Faecal microbiota shift during weaning transition in piglets and evaluation of AO blood types as shaping factor for the bacterial community profile	2019	https://journals.plos.org/plosone/article?id=10.1371/journal.pone.0217001	https://www.ebi.ac.uk/ena/browser/view/PRJEB23858	Testing the blood type as possible shaping factor for gut microbiota are available for pigs.		42	28		Commercial Farm(s)		Landrace x Large White x Duroc	Mixed	No_Slaughter	0	0	Not Mentioned		Ad libitum	Available	Ad libitum	feces	Liquid Nitrogen	-80	16s rRNA	V3-V4	Fast DNA Spin Kit for Soil (MP Biomedicals)	341F	TCGTCGGCAGCGTCAGATGTGTATAAGAGACAGCCTACGGGNBGCASCAG	805R	GTCTCGTGGGCTCGGAGATGTGTATAAGAGACAGGACTACNVGGGTATCTAATCC	MiSeq platform (Illumina)	250	paired		QIIME	3445968	Operational Taxonomic Units	UCLUST	GreenGenes v13.8	UCLUST		Shannon	Phyloseq(R_software)	Bray-Curtis	Vegan(R_software)
-Primers not given	53	52	Metagenomic Analysis Reveals New Microbiota Related to Fiber Digestion in Pigs	Metagenomic Analysis Reveals New Microbiota Related to Fiber Digestion in Pigs	2021	https://www.frontiersin.org/articles/10.3389/fmicb.2021.746717/full	https://www.ncbi.nlm.nih.gov/sra?linkname=bioproject_sra_all&from_uid=735412	To reveal microbiota related to fiber digestion in pigs	274	20			Indoor Pens		Suhuai	Female	No_Slaughter	0	0	No		Unavailable	Available	Unavailable	feces	Unavailable	-80	Metagenomics	Not Applicable	E.Z.N.A. Soil DNA Kit (Omega Bio-tek)	Not Applicable		Not Applicable		Illumina HiSeq	300	paired	1890237030	MegaHit	1874777776	Open Reading Frames	CD-HIT, MetaGene	NCBI NR	SOAPaligner
-Age_days not given -Breeds not given -Bioinformatic pipeline not given	54	53	Characterization of Antibiotic Resistance Gene Abundance and Microbiota Composition in Feces of Organic and Conventional Pigs from Four EU Countries	Characterization of Antibiotic Resistance Gene Abundance and Microbiota Composition in Feces of Organic and Conventional Pigs from Four EU Countries	2015	https://journals.plos.org/plosone/article?id=10.1371/journal.pone.0132892	https://www.ncbi.nlm.nih.gov/sra/?term=SRP049609	Compared the abundance of selected antibiotic resistance genes and microbial diversity in the feces of organic and conventional pigs.	468	48			Commercial Slaughterhouse,Commercial Farm(s)		Unavailable	Mixed	Yes	0	0	Not Mentioned		Unavailable	Unavailable	Unavailable	colon,feces	Unavailable	-20	16s rRNA	V3-V4	QIAamp DNA Stool Mini Kit (Qiagen)	16Suniv_F		16Suniv_R		Roche 454 Junior sequencer	Unavailable	single	323887	QIIME		Operational Taxonomic Units	QIIME	Unavailable	RDP Classifier, RDP Seqmatch
-Multiple sampling days -Taxonomic annotation info not given	55	54	Housing Systems Influence Gut Microbiota Composition of Sows but Not of Their Piglets	Housing Systems Influence Gut Microbiota Composition of Sows but Not of Their Piglets	2017	https://doi.org/10.1371/journal.pone.0170051	https://www.ncbi.nlm.nih.gov/sra/?term=SRP071000	Characterized fecal microbiota by sequencing the rRNA genes in sows kept during gestation in conventional pens with a slatted floor and in enriched pens with a floor covered with deep straw.	141	141			Indoor Pens		Large-White x Landrace	Mixed	No_Slaughter	0	0	Not Mentioned		Unavailable	Available	Unavailable	feces	Liquid Nitrogen	-80	16s rRNA	V3-V4	QIAamp DNA Stool Mini Kit (Qiagen)	TCGTCGGCAGCGTCAGATGTGTATAAGAGACAG-MID-GT-CCTACGGGNGGCWGCAG		GTCTCGTGGGCTCGGAGATGTGTATAAGAGACAG-MID-GT-GACTACHVGGGTATCTAATCC		MiSeq platform (Illumina)	250	paired		QIIME	3404413	Operational Taxonomic Units	RDP Seqmatch	Unavailable	Unavailable		Chao1, Shannon, Simpson	QIIME	Weighted UniFrac	QIIME
-Multiple sampling days -Taxonomic annotation info not given	56	55	Effects of host genetics and environmental conditions on fecal microbiota composition of pigs	Effects of host genetics and environmental conditions on fecal microbiota composition of pigs	2018	https://doi.org/10.1371/journal.pone.0201901	https://www.ncbi.nlm.nih.gov/sra/?term=SRP119641	Determine the microbiota composition in high or low residual feed intake (HRFI and LRFI) pig lines, of different age and/or subjected to sanitary stress by sequencing the V3/V4 variable region of 16S rRNA genes.	108	508			Indoor Pens		Large White	Mixed	No_Slaughter	0	0	No		Unavailable	Available	Unavailable	feces	Unavailable	-20	16s rRNA	V3-V4	QIAamp DNA Stool Mini Kit (Qiagen)	Unavailable		Unavailable		MiSeq platform (Illumina)	250	paired	203230	QIIME		Operational Taxonomic Units	RDP Seqmatch	Unavailable	Unavailable			QIIME	Weighted UniFrac	QIIME
-Multiple sampling days	57	56	Metagenomic analysis of the gut microbiota in piglets either challenged or not with enterotoxigenic Escherichia coli reveals beneficial effects of probiotics on microbiome composition, resistome, digestive function and oxidative stress responses	Metagenomic analysis of the gut microbiota in piglets either challenged or not with enterotoxigenic Escherichia coli reveals beneficial effects of probiotics on microbiome composition, resistome, digestive function and oxidative stress responses	2022	https://journals.plos.org/plosone/article?id=10.1371/journal.pone.0269959	https://www.ncbi.nlm.nih.gov/sra/PRJNA769425	Investigate the gut microbiota and resistome in piglets that were or were not challenged with enterotoxigenic Escherichia coli (ETEC) and had or had not received dietary supplementation with microencapsulated probiotics.	72	18	21		Indoor Pens	6	Large White × Landrace × Duroc	Mixed	No_Slaughter	0	0	Yes	Treatment	Ad libitum	Available	Ad libitum	feces	Unavailable	Unavailable	Metagenomics	Not Applicable	Quick-DNA Fecal/Soil Microbe Microprep Kit (Zymo Research)	Not Applicable		Not Applicable		Illumina NovaSeq 6000	Unavailable			Galaxy,Trimmomatic		Antibiotic Resistant Genes, Mobile Genetic Elements	Unavailable	INTEGRALL, Kraken2, PlasmidFinder	DIAMOND, Galaxy		Pielou, Shannon, Simpson	QIIME2	Bray-Curtis	QIIME2
-Multiple sampling days	58	57	Intestinal microbiota modulation and improved growth in pigs with post-weaning antibiotic and ZnO supplementation but only subtle microbiota effects with Bacillus altitudinis	Intestinal microbiota modulation and improved growth in pigs with post-weaning antibiotic and ZnO supplementation but only subtle microbiota effects with Bacillus altitudinis	2021	https://www.nature.com/articles/s41598-021-01826-x#Sec2	https://www.ncbi.nlm.nih.gov/sra/?term=PRJNA691703	Evaluate the effect of dietary Bacillus altitudinis spore supplementation during day (D)0–28 post-weaning (PW) and/or D29–56 PW compared with antibiotic and zinc oxide (AB + ZnO) supplementation on pig growth and gut microbiota.	80	270			Indoor Pens		Large White × Landrace	Mixed	No_Slaughter	0	110.1	Yes	Treatment	Ad libitum	Available	Ad libitum	feces	Liquid Nitrogen	-80	16s rRNA	V3-V4	QIAamp DNA Stool Mini Kit (Qiagen)	Not Applicable		Not Applicable		MiSeq platform (Illumina)	300	paired		BBduk(BBTools),FastQC,DADA2		Amplicon Sequence Variants	DADA2	SILVA v128	Naive Bayesian Classifier		Shannon	Phlyoseq(R_software)	Bray-Curtis	Phlyoseq(R_software)
-Multiple sampling days -Primers not given	59	58	Clinical Breakpoint of Apramycin to Swine Salmonella and Its Effect on Ileum Flora	Clinical Breakpoint of Apramycin to Swine Salmonella and Its Effect on Ileum Flora	2022	https://www.mdpi.com/1422-0067/23/3/1424	https://www.ncbi.nlm.nih.gov/sra?linkname=bioproject_sra_all&from_uid=761542	To establish the clinical breakpoint (CBP) of apramycin (APR) against Salmonella in swine and evaluate its effect on intestinal microbiota.	12	11			Indoor Pens	6	Large White × Landrace × Duroc	Mixed	Yes	15.1	0	Yes	All	Unavailable	Unavailable	Unavailable	ileum	Unavailable	-80	16s rRNA	V3-V4	DNA Stool Mini Kit (Tiangen)	341F	CCTAYGGGRBGCASCAG	806R	GGACTACNNGGGTATCTAAT	MiSeq platform (Illumina)	300	paired		UCHIME,QIIME		Operational Taxonomic Units	UPARSE	GreenGene	MUSCLE		Ace, Chao1, Shannon, Simpson	QIIME	Bray-Curtis, Unweighted UniFrac, Weighted UniFrac	QIIME
-No_of_pigs not given -Housing conditions not given -Breeds not given -Sex not given -Primers not given	60	59	Micro-Coevolution of Genetics Rather Than Diet With Enterotype in Pigs	Micro-Coevolution of Genetics Rather Than Diet With Enterotype in Pigs	2022	https://www.frontiersin.org/articles/10.3389/fnut.2022.846974/full	https://www.ncbi.nlm.nih.gov/sra?linkname=bioproject_sra_all&from_uid=793337	To decipher the colonization and the transition of the gut microbiota among various pig breeds		40			Unavailable		Unavailable	Unavailable	No_Slaughter	0	0	Not Mentioned		Unavailable	Available	Unavailable	feces	Unavailable	-80	16s rRNA	V3-V4	E.Z.N.A. Stool DNA Kit (Omega Bio-Tek)	Unavailable		Unavailable		MiSeq platform (Illumina)	Unavailable			DADA2,QIIME2		Operational Taxonomic Units	QIIME2	SILVA	QIIME2		Chao1, Shannon	QIIME2
-No_of_pigs not given -DNA_extraction_kit not given	61	60	Comparing the taxonomic and functional profiles of gut microbiota from three pig breeds by metagenomic sequencing	Comparing the taxonomic and functional profiles of gut microbiota from three pig breeds by metagenomic sequencing	2022	https://doi.org/10.3389/fgene.2022.999535	https://www.ncbi.nlm.nih.gov/sra/?term=PRJNA872826	To investigate the difference of microbial communities among Diannan small-ear (DNSE), Dahe black (DHB) and Yorkshire (YS) pigs		9		160	Commercial Farm(s)	1	Diannan small-ear, Dahe black, Yorkshire	Unavailable	No_Slaughter	0	0	No		Unavailable	Unavailable	Unavailable	feces	Unavailable	Unavailable	Metagenomics	Not Applicable	Unavailable	Not Applicable		Not Applicable		Illumina HiSeq	350	paired	384069634	Readfq,SOAPdenovo,SOAPdenovo2		Open Reading Frames	MetaGeneMark, CD-HIT	NCBI NR	DIAMOND
-Breeds not given	62	61	The dynamics of the piglet gut microbiome during the weaning transition in association with health and nutrition	The dynamics of the piglet gut microbiome during the weaning transition in association with health and nutrition	2018	https://jasbsci.biomedcentral.com/articles/10.1186/s40104-018-0269-6#Sec2	https://www.ncbi.nlm.nih.gov/sra/?term=SRP133974	To identify the potential contribution of the early-life microbiota in shaping piglet health with a focus on microbial stress responses, carbohydrate and amino acid metabolism	20	20			Indoor Pens	10	Unavailable	Unavailable	No_Slaughter	0	0	No		Ad libitum	Available	Ad libitum	feces	Unavailable	Unavailable	16s rRNA	V5-V6	QIAamp Fast DNA Stool Mini Kit (Qiagen)	799F		1114R		MiSeq platform (Illumina)	300	paired		Mothur,UCHIME		Operational Taxonomic Units	QIIME	GreenGene	RDP Classifier		Chao1, Faith_PD, Shannon, Simpson	QIIME	Unweighted UniFrac, Weighted UniFrac	QIIME
-Breeds not given	62	61	The dynamics of the piglet gut microbiome during the weaning transition in association with health and nutrition	The dynamics of the piglet gut microbiome during the weaning transition in association with health and nutrition	2018	https://jasbsci.biomedcentral.com/articles/10.1186/s40104-018-0269-6#Sec2	Sequencing data unavailable - MG RAST	To identify the potential contribution of the early-life microbiota in shaping piglet health with a focus on microbial stress responses, carbohydrate and amino acid metabolism	8			21, 28	Indoor Pens		Unavailable	Unavailable	No_Slaughter	0	0	No		Ad libitum	Available	Ad libitum	feces	Unavailable	Unavailable	Metagenomics	Not Applicable	QIAamp Fast DNA Stool Mini Kit (Qiagen)	Not Applicable		Not Applicable		Illumina HiSeq	Unavailable			CLC_pipeline		Unavailable	CLC_pipeline	MG-RAST	CLC_pipeline
	63	62	Association Between Tail-Biting and Intestinal Microbiota Composition in Pigs	Association Between Tail-Biting and Intestinal Microbiota Composition in Pigs	2020	https://www.frontiersin.org/articles/10.3389/fvets.2020.563762/full	https://www.ncbi.nlm.nih.gov/sra/?term=PRJNA634125	To assess the association between TB behavior and IM in pigs through comparisons of IM in groups of biter, bitten and non-biter/non-bitten pigs.	352	94		132.5	Indoor Pens	11	Landrace x Large White x Duroc x synthetic hybrid boar	Mixed	Yes	0	0	Yes	Treatment	Ad libitum	Available	Ad libitum	feces	Unavailable	Unavailable	16s rRNA	V4	phenol/chloroform DNA extraction	515F	ACACTGACGACATGGTTCTACAGTGCCAGCMGCCGCGGTAA	806R	TACGGTAGCAGAGACTTGGTCTGGACTACHVGGGTWTCTAAT	MiSeq platform (Illumina)	250	paired	6434624	Mothur		Operational Taxonomic Units	RDP Classifier	RDP	RDP Classifier		Shannon, Simpson	Mothur	Yue and Clayton, Jaccard	Mothur
	64	63	Variations in Microbial Diversity and Metabolite Profiles of Female Landrace Finishing Pigs With Distinct Feed Efficiency	Variations in Microbial Diversity and Metabolite Profiles of Female Landrace Finishing Pigs With Distinct Feed Efficiency	2021	https://www.frontiersin.org/articles/10.3389/fvets.2021.702931/full	https://www.ncbi.nlm.nih.gov/sra/?term=SRP116179	To investigate the differences between the composition and functionality of the gut microbiota associated with low and high FE	20	8	28	166	Indoor Pens	10	Landrace	Female	No_Slaughter	50.86,50.535	92.274,86.866	No		Ad libitum	Available	Ad libitum	feces	Unavailable	-80	16s rRNA	V3-V4	QIAamp DNA Stool Mini Kit (Qiagen)	341F	CCTAYGGGRBGCASCAG	806R	GGACTACNNGGGTATCTAAT	Illumina HiSeq	250	paired		QIIME		Operational Taxonomic Units	UPARSE	SILVA	RDP Classifier			QIIME		QIIME
	64	63	Variations in Microbial Diversity and Metabolite Profiles of Female Landrace Finishing Pigs With Distinct Feed Efficiency	Variations in Microbial Diversity and Metabolite Profiles of Female Landrace Finishing Pigs With Distinct Feed Efficiency	2021	https://www.frontiersin.org/articles/10.3389/fvets.2021.702931/full	https://www.ncbi.nlm.nih.gov/sra/?term=SRP116179	To investigate the differences between the composition and functionality of the gut microbiota associated with low and high FE	20	8	28	166	Indoor Pens	10	Landrace	Female	No_Slaughter	50.86,50.536	92.274,86.867	No		Ad libitum	Available	Ad libitum	feces	Unavailable	-80	Metagenomics	Not Applicable	QIAamp DNA Stool Mini Kit (Qiagen)	Not Applicable		Not Applicable		Illumina HiSeq	250	paired		SOAPdenovo		Open Reading Frames	MetaGeneMark, CD-HIT, SOAPaligner	Unavailable	Unavailable
-DNA extraction kit not given	65	64	High-quality metagenome-assembled genomes from proximal colonic microbiomes of synbiotic-treated korean native black pigs reveal changes in functional capacity	High-quality metagenome-assembled genomes from proximal colonic microbiomes of synbiotic-treated korean native black pigs reveal changes in functional capacity	2022	https://www.nature.com/articles/s41598-022-18503-2#Abs1	https://www.ncbi.nlm.nih.gov/sra?linkname=bioproject_sra_all&from_uid=815969	To characterize the effect of a synbiotic containing three Lactobacillus species and a fructo-oligosaccharide on the proximal colonic microbiome of 4- to 7-month-old Korean native black gilts.	8	8		212.9	Indoor Pens	4	Jeju Black	Female	Yes	32.8,32.6	60.4,56.5	Yes	Treatment	Ad libitum	Available	Ad libitum	colon	Unavailable	Unavailable	16s rRNA	V3-V4	Unavailable	Bakt_341F	CCTACGGGNGGCWGCAG	Bakt_805R	GACTACHVGGGTATCTAATCC	MiSeq platform (Illumina)	300	paired		DADA2,QIIME2		Unavailable	QIIME2	SILVA v138	QIIME2		Shannon, Simpson	QIIME2	Bray-Curtis	QIIME2
-DNA extraction kit not given	65	64	High-quality metagenome-assembled genomes from proximal colonic microbiomes of synbiotic-treated korean native black pigs reveal changes in functional capacity	High-quality metagenome-assembled genomes from proximal colonic microbiomes of synbiotic-treated korean native black pigs reveal changes in functional capacity	2022	https://www.nature.com/articles/s41598-022-18503-2#Abs1	https://www.ncbi.nlm.nih.gov/sra?linkname=bioproject_sra_all&from_uid=815969	To characterize the effect of a synbiotic containing three Lactobacillus species and a fructo-oligosaccharide on the proximal colonic microbiome of 4- to 7-month-old Korean native black gilts.	8	8		212.9	Indoor Pens	4	Jeju Black	Female	Yes	32.8,32.6	60.4,56.5	Yes	Treatment	Ad libitum	Available	Ad libitum	colon	Unavailable	Unavailable	Metagenomics	Not Applicable	Unavailable	Not Applicable		Not Applicable		MGISEQ-2000	150	paired		Trimmomatic		Metagenome Assembled Genome	CheckM, MetaSpades, dRep	GTDB, NCBI, ChocoPhIAn, UniRef90	GTDB-TK, HumanN3, kraken2, MetaPHIAn3, TaxonKit		Shannon, Simpson	Phyloseq(R_software)	Bray-Curtis	Phyloseq(R_software)
	66	65	Marked Response in Microbial Community and Metabolism in the Ileum and Cecum of Suckling Piglets After Early Antibiotics Exposure	Marked Response in Microbial Community and Metabolism in the Ileum and Cecum of Suckling Piglets After Early Antibiotics Exposure	2018	https://www.ncbi.nlm.nih.gov/pmc/articles/PMC5989621/	https://www.ncbi.nlm.nih.gov/sra/?term=SRP132384	To investigate the effects of early antibiotics exposure on gut microbiota and microbial metabolism of suckling piglets.	16	32	22	23	Indoor Pens	8	Large White × Landrace × Duroc	Unavailable	Yes	0	0	Yes	Treatment	Ad libitum	Available	Ad libitum	ileum,cecum	Unavailable	Unavailable	16s rRNA	V3-V4	phenol/chloroform DNA extraction	338F	ACTCCTRCGGGAGGCAGCAG	806R	GGACTACCVGGGTATCTAAT	MiSeq platform (Illumina)	Unavailable			QIIME,UCHIME		Operational Taxonomic Units	UPARSE	SILVA v119	Unavailable		Ace, Chao1, Shannon, Simpson	Mothur	Bray-Curtis	Mothur
-Bread not given -DNA extraction kit not given	67	66	Antioxidant potential of Pediococcus pentosaceus strains from the sow milk bacterial collection in weaned piglets	Antioxidant potential of Pediococcus pentosaceus strains from the sow milk bacterial collection in weaned piglets	2022	https://microbiomejournal.biomedcentral.com/articles/10.1186/s40168-022-01278-z#Abs1	https://ngdc.cncb.ac.cn/gsa/browse/CRA002995	To determine the Antioxidant potential of Pediococcus pentosaceus strains from the sow milk bacterial collection in weaned piglets	9						Landrace × Yorkshire	Female	No_Slaughter	0	0	No		Unavailable	Available	Unavailable	milk	Unavailable	-80	16s rRNA	V1-V5	Unavailable	15F		687R		MiSeq platform (Illumina)	Unavailable	paired		Unavailable		Unavailable	Unavailable	SILVA v132, NCBI nr/nt, DAIRYdb	CD-HIT, BLASTN
	67	66	Antioxidant potential of Pediococcus pentosaceus strains from the sow milk bacterial collection in weaned piglets	Antioxidant potential of Pediococcus pentosaceus strains from the sow milk bacterial collection in weaned piglets	2022	https://microbiomejournal.biomedcentral.com/articles/10.1186/s40168-022-01278-z#Abs1	https://ngdc.cncb.ac.cn/gsa/browse/CRA002995		52		21	28	Indoor Pens		Landrace × Yorkshire	Mixed	Yes	0	0	No		Unavailable	Available	Unavailable	colon	Unavailable	-80	16s rRNA	V3-V4	QIAamp DNA Stool Kit (Qiagen)	314F	CCTAYGGGRBGCASCAG	806R	GGACTACNNGGGTATCTAAT	Illumina NovaSeq 6000	Unavailable	paired		DADA2,FLASH,QIIME2		Amplicon Sequence Variants	QIIME2	SILVA v132	QIIME2		Fatih_PD, Shannon, Simpson	QIIME2	Weighted UniFrac	QIIME2
-Multiple sampling days	68	67	Introduction of Colonic and Fecal Microbiota From an Adult Pig Differently Affects the Growth, Gut Health, Intestinal Microbiota and Blood Metabolome of Newborn Piglets	Introduction of Colonic and Fecal Microbiota From an Adult Pig Differently Affects the Growth, Gut Health, Intestinal Microbiota and Blood Metabolome of Newborn Piglets	2021	https://www.frontiersin.org/articles/10.3389/fmicb.2021.623673/full	https://www.ncbi.nlm.nih.gov/sra?linkname=bioproject_sra_all&from_uid=656435	compared the different influences of the introduction of fecal microbes and colonic microbes from a fat, adult pig in newborn pigs. Both colonic microbiota transplantation (CMT) and fecal microbiota transplantation (FMT) promoted growth and improved gut functions in suckling pigs up to weaning.	6	36			Indoor Pens		Landrace × RongChang	Mixed	Yes	1.11,1.12	0	No		Unavailable	Unavailable	Unavailable	colon,feces	Liquid Nitrogen	-80	16s rRNA	V3-V4	Unavailable	338F	ACTCCTACGGGAGGCAGCAG	806R	GGACTACHVGGGTWTCTAAT	Illumina MiniSeq	Unavailable	paired		QIIME		Operational Taxonomic Units	QIIME	GreenGenes v13.8, RDP	QIIME		Chao1, Shannon	QIIME	Unweighted UniFrac	QIIME
-Adapter sequence for primers available	69	68	Legitimate and Reliable Determination of the Age-Related Intestinal Microbiome in Young Piglets; Rectal Swabs and Fecal Samples Provide Comparable Insights	Legitimate and Reliable Determination of the Age-Related Intestinal Microbiome in Young Piglets; Rectal Swabs and Fecal Samples Provide Comparable Insights	2019	https://www.frontiersin.org/articles/10.3389/fmicb.2019.01886/full#h3	https://www.ncbi.nlm.nih.gov/sra?linkname=bioproject_sra_all&from_uid=534450	evaluated rectal swabs as an alternative sample type (to feces) for studying porcine microbiome development and performed a comparative analysis of microbiome composition obtained from fresh fecal samples and rectal swabs in 15 healthy piglets at seven (6 piglets) and 20 (9 piglets) days of age.	15	45		7,20	Indoor Pens		Top Pi × Topigs 20	Mixed	No_Slaughter	0	0	No		Ad libitum	Available	Ad libitum	feces,rectum	Ice	-20	16s rRNA	V3-V4	QIAamp DNA Stool Mini Kit (Qiagen)	V3F	CCTACGGGNGGCWGCAG	V4R	GACTACHVGGGTATCTAATCC	MiSeq platform (Illumina)	300	paired		CLC_pipeline,FastQC		Operational Taxonomic Units	CLC_pipeline	Unavailable	Unavailable		Chao1	CLC_pipeline	Weighted UniFrac	CLC_pipeline
-Breeds not given -Alpha and beta diversity not given	70	69	Low Protein-High Carbohydrate Diets Alter Energy Balance, Gut Microbiota Composition and Blood Metabolomics Profile in Young Pigs	Low Protein-High Carbohydrate Diets Alter Energy Balance, Gut Microbiota Composition and Blood Metabolomics Profile in Young Pigs	2020	https://www.nature.com/articles/s41598-020-60150-y	https://www.ncbi.nlm.nih.gov/sra?linkname=bioproject_sra_all&from_uid=578706	to determine the effect of low protein-high carbohydrates diets on energy balance, blood metabolomics profile and fecal microbiota composition in weaned pigs.	37	22	21	63	Indoor Pens		Unavailable	Mixed	No_Slaughter	8.41	0	Not Mentioned		Ad libitum	Available	Ad libitum	feces	Ice	-80	16s rRNA	V4	QIAamp DNA Stool Mini Kit (Qiagen)	515F	GTGCCAGCMGCCGCGGTAA	806R	GGACTACHVGGGTWTCTAAT	Illumina HiSeq	250	paired		Mothur (MiSeq_SOP),UCHIME		Operational Taxonomic Units	Mothur (MiSeq_SOP)	SILVA v132	Mothur (MiSeq_SOP)
-Age not given -DNA extraction kit not given	71	70	Anethole Attenuates Enterotoxigenic Escherichia coli-Induced Intestinal Barrier Disruption and Intestinal Inflammation via Modification of TLR Signaling and Intestinal Microbiota	Anethole Attenuates Enterotoxigenic Escherichia coli-Induced Intestinal Barrier Disruption and Intestinal Inflammation via Modification of TLR Signaling and Intestinal Microbiota	2021	https://www.frontiersin.org/articles/10.3389/fmicb.2021.647242/full	https://www.ncbi.nlm.nih.gov/sra?linkname=bioproject_sra_all&from_uid=702040	to determine the effects of AN on the growth performance, intestinal barrier function, inflammatory response and intestinal microbiota of piglets challenged with ETEC.	36		24		Indoor Pens		Duroc × Landrace × Yorkshire	Male	No_Slaughter	7.5	0	Yes	Treatment	Ad libitum	Available	Ad libitum	duodenum,jejunum	Unavailable	-80	16s rRNA	V3-V4	Unavailable	341F	CCTAYGGGRBGCASCAG	806R	GGACTACNNGGGTATCTAAT	Illumina NovaSeq 6000	Unavailable	paired	1775153	NovoMagic		Operational Taxonomic Units	NovoMagic	Unavailable	NovoMagic		ACE, Chao1, Observed_species, Shanon, Simpson	NovoMagic	Weighted UniFrac	NovoMagic
-Multiple sampling days -Bioinformatic analysis not given -PCR Adapters available	72	71	Exploring the association between microbiota and behaviour in suckling piglets	Exploring the association between microbiota and behaviour in suckling piglets	2022	https://www.nature.com/articles/s41598-022-16259-3	https://www.ncbi.nlm.nih.gov/sra?linkname=bioproject_sra_all&from_uid=684557 , https://www.ncbi.nlm.nih.gov/sra?linkname=bioproject_sra_all&from_uid=811176 , https://www.ncbi.nlm.nih.gov/sra?linkname=bioproject_sra_all&from_uid=775018	to specifically investigate the mucosa-adhered populations in rectal swabs by comparative microbiota analysis with paired colonic content samples (collected at the same time-point).	48	248		14, 28	Indoor Pens		Topigs	Mixed	No_Slaughter	0	0	No		Unavailable	Available	Unavailable	rectum,	Unavailable	-20	16s rRNA	V3-V4	QIAamp DNA Stool Mini Kit (Qiagen)	Unavailable	CCTACGGGNGGCWGCAG	Unavailable	GACTACHVGGGTATCTAATCC	MiSeq platform (Illumina),Illumina HiSeq	Unavailable	paired		Unavailable		Operational Taxonomic Units	CLC_pipeline	SILVA v132	CLC_pipeline
-Age not given	73	72	Effects of dietary nutrient levels on microbial community composition and diversity in the ileal contents of pregnant Huanjiang mini-pigs	Effects of dietary nutrient levels on microbial community composition and diversity in the ileal contents of pregnant Huanjiang mini-pigs	2017	https://www.ncbi.nlm.nih.gov/pmc/articles/PMC5308767/	https://www.ncbi.nlm.nih.gov/sra?linkname=bioproject_sra_all&from_uid=340024	to compare bacterial community composition and diversity in samples of ileal contents from Huanjiang mini-pigs fed diets with higher or lower nutrient levels from the mid- to early-late stages of pregnancy.	32	4			Indoor Pens		Huanjiang mini-pigs	Mixed	Yes	46.38	0	Not Mentioned		Ad libitum	Available	Ad libitum	ileum	Unavailable	-80	16s rRNA	V4	QIAamp DNA Stool Mini Kit (Qiagen)	515F	GTGCCAGCMGCCGCGGTAA	806R	GGACTACHVGGGTWTCTAAT	Illumina HiSeq	Unavailable	paired	1050719	FLASH,QIIME		Operational Taxonomic Units	QIIME	Unavailable	Unavailable	31460	ACE, Chao1, Shannon, Simpson	QIIME	Bray-Curtis, Unweighted UniFrac	QIIME
	74	73	Lactobacillus rhamnosus GG Affects Microbiota and Suppresses Autophagy in the Intestines of Pigs Challenged with Salmonella Infantis	Lactobacillus rhamnosus GG Affects Microbiota and Suppresses Autophagy in the Intestines of Pigs Challenged with Salmonella Infantis	2018	https://www.ncbi.nlm.nih.gov/pmc/articles/PMC5785727/#s2title	https://www.ncbi.nlm.nih.gov/sra?term=SRR5860769	to examine the effect of the probiotic LGG on the ileal mucosal microbiota during S. Infantis infection in newly weaned piglets	24			28	Indoor Pens		Landrace × Large White	Mixed	Yes	0	0	No		Unavailable	Unavailable	Unavailable	ileum	Unavailable	Unavailable	16s rRNA	V3-V4	QIAamp DNA Microbiome Kit (Qiagen)	338F	ACTCCTACGGGAGGCAGCAG	806R	GGACTACHVGGGTWTCTAAT	MiSeq platform (Illumina)	300	paired		QIIME,UCHIME		Operational Taxonomic Units	QIIME	SILVA SSU117/119	RDP Classifer		ACE, Chao1, Shannon, Simpson	Mothur
-Multiple Sampling days	75	74	Changes of Gut Microbiota and Its Correlation With Short Chain Fatty Acids and Bioamine in Piglets at the Early Growth Stage	Changes of Gut Microbiota and Its Correlation With Short Chain Fatty Acids and Bioamine in Piglets at the Early Growth Stage	2021	https://www.frontiersin.org/articles/10.3389/fvets.2020.617259/full	https://www.ncbi.nlm.nih.gov/sra?linkname=bioproject_sra_all&from_uid=640440	to explore the change traits of the gut morphology, intestinal microbiota and gut bacterial metabolites in infant pigs from the newborn stage to post-weaning based on continuous analysis of intestinal samples to reveal the close relationship between the gut bacteria and major bacterial functional metabolites in pigs at the early growth stage.	6	82	28		Indoor Pens		Rongchang	Mixed	Yes	0.836	8.425	Not Mentioned		Ad libitum	Available	Ad libitum	ileum,colon	Liquid Nitrogen	-80	16s rRNA	V3-V4	QIAamp DNA Stool Mini Kit (Qiagen)	341F	CCTAYGGGRBGCASCAG	806R	GGACTACNNGGGTATCTAAT	Illumina MiniSeq	300	paired		QIIME		Operational Taxonomic Units	QIIME	GreenGenes v13.8	RDP Classifer		CHao1, Shannon		Unweighted UniFrac
-Multiple sampling days	76	75	Effect of Bifidobacterium thermophilum RBL67 and fructo-oligosaccharides on the gut microbiota in Göttingen minipigs	Effect of Bifidobacterium thermophilum RBL67 and fructo-oligosaccharides on the gut microbiota in Göttingen minipigs	2021	https://www.cambridge.org/core/journals/british-journal-of-nutrition/article/effect-of-bifidobacterium-thermophilum-rbl67-and-fructooligosaccharides-on-the-gut-microbiota-in-gottingen-minipigs/CDB3B093D661AAEC29818E9F956FA39F	https://www.ncbi.nlm.nih.gov/sra/?term=SRP044704	to investigate the impact of RBL67 alone and combined with fructo-oligosaccharides (FOS) on the gut microbiota of Göttingen minipigs. Minipigs were fed a basal diet supplemented with 8 g/d probiotic powder (1×109 CFU/g in skim milk matrix) (probiotic diet (PRO)), 8 g/d probiotic powder plus 8 g/d FOS (synbiotic diet (SYN)) or 8 g/d skim milk powder (control), following a cross-sectional study des…	8	16		615	Indoor Pens	1	Göttingen minipig	Female	No_Slaughter	28	0	Not Mentioned		Ad libitum	Available	Ad libitum	feces,cecum	Unavailable	-80	16s rRNA	V5-V6	Fast DNA Spin Kit for Soil (MP Biomedicals)	Unavailable		Unavailable		Roche 454 GS-FLX sequencer	Unavailable			Unavailable		Operational Taxonomic Units	RDP Classifer	RDP	RDP Classifer		Chao1, Shannon
	77	76	Association between the pig genome and its gut microbiota composition	Association between the pig genome and its gut microbiota composition	2019	https://www.nature.com/articles/s41598-019-45066-6	https://www.ncbi.nlm.nih.gov/sra?linkname=bioproject_sra_all&from_uid=540380	assess the role of the host genome in the modulation of the microbiota composition in pigs.	288	288			Commercial Slaughterhouse		Duroc × Iberian	Mixed	No	0	138.8	No		Ad libitum	Available	Ad libitum	rectum	Unavailable	-80	16s rRNA	V3-V4	Power Fecal DNA Isolation Kit (MO BIO Laboratories)	TCGTCGGCAGCGTCAGATGTGTATAAGAGACAGCCTACGGGNGGCWGCAG		GTCTCGTGGGCTCGGAGATGTTATAGAGACAGGACTACHVGGGTATCTAATC		MiSeq platform (Illumina)	300	paired	1758983	QIIME		Operational Taxonomic Units	QIIME	GreenGenes v13.8	QIIME		Shannon	Vegan(R)	Bray-Curtis, Whittaker	Vegan(R)
-Multiple Sampling days -Sows mentioned in study but piglets were sampled instead	78	77	Composition of the Fecal Microbiota of Piglets at Various Growth Stages	Composition of the Fecal Microbiota of Piglets at Various Growth Stages	2021	https://www.frontiersin.org/articles/10.3389/fvets.2021.661671/full	https://www.ncbi.nlm.nih.gov/sra?linkname=bioproject_sra_all&from_uid=733567	provide a theoretical basis for further investigation of GI microbiota dynamics in pigs and insight into the effect of the microbiota on pig productivity.		207			Indoor Pens	1	Mashen x Jinfen	Mixed	No_Slaughter	1.30-1.5	29.5,18.37	No		Unavailable	Available	Unavailable	feces	Liquid Nitrogen	-80	16s rRNA	V3-V4	QIAamp Fast DNA Stool Mini Kit (Qiagen)	341F	CCTAYGGGRBGCASCAG	806R	GGACTACNNGGGTATCTAAT	MiSeq platform (Illumina)	Unavailable	paired		FLASH,QIIME		Operational Taxonomic Units	USEARCH	SILVA	USEARCH, RDP Classifier		ACE, Faith_PD, Shannon	Mothur	Weighted UniFrac	PCoA
-Age not given -Housing info not given	79	78	Metabolomic signatures distinguish the impact of formula carbohydrates on disease outcome in a preterm piglet model of NEC	Metabolomic signatures distinguish the impact of formula carbohydrates on disease outcome in a preterm piglet model of NEC	2018	https://www.ncbi.nlm.nih.gov/pmc/articles/PMC6009052/#Sec1title	https://www.ncbi.nlm.nih.gov/sra?linkname=bioproject_sra_all&from_uid=397167	to characterize the effects of lactose- and corn syrup solid-based formulas on the metabolic and microbial profiles of preterm piglets and to determine whether unique metabolomic or microbiome signatures correlate with severity or incidence of NEC.	78	329					Unavailable	Mixed	Yes	0.934,1.011,1.066,0.8,.0926,1.203	1.382,1.511,1.530,1.203,1.310,1.203	Not Mentioned		Ad libitum	Available	Ad libitum	stomach,jejunum,ileum,colon	Unavailable	Unavailable	16s rRNA	V4	PowerSoil DNA Isolation Kit (MO BIO Laboratories)	Unavailable		Unavailable		MiSeq platform (Illumina)	250	paired	12026340	VSEARCH		Operational Taxonomic Units	Mothur	SILVA v123	RDP Classifer	11790	Inverse Simpson	Phyloseq(R)
	80	79	Combined supplementation of Lactobacillus fermentum and Pediococcus acidilactici promoted growth performance, alleviated inflammation, and modulated intestinal microbiota in weaned pigs	Combined supplementation of Lactobacillus fermentum and Pediococcus acidilactici promoted growth performance, alleviated inflammation, and modulated intestinal microbiota in weaned pigs	2019	https://doi.org/10.1186/s12917-019-1991-9	https://www.ncbi.nlm.nih.gov/sra?linkname=bioproject_sra_all&from_uid=495019	to investigate the combined effects of L. fermentum and P. acidilactici on growth performance, immune function, short chain fatty acid concentrations, and intestinal bacterial communities in weaned pigs in this study.	9	18	28		Indoor Pens	6	Duroc × Landrace × Large White	Mixed	Yes	7.12	0	Yes	Treatment	Ad Libitum	Available	Ad Libitum	colon,cecum	Liquid Nitrogen	-80	16s rRNA	V3-V4	QIAamp Fast DNA Stool Mini Kit (Qiagen)	338F	ACTCCTACGGGAGGCAGCAG	806R	GGACTACHVGGGTWTCTAAT	MiSeq platform (Illumina)	300	paired		UCHIME		Operational Taxonomic Units	UPARSE	SILVA v128	RDP Classifer		ACE, Coverage Index, Shannon, Simpson, Sobs	Mothur	Bray-Curtis	Mothur
	81	80	High-Altitude Living Shapes the Skin Microbiome in Humans and Pigs	High-Altitude Living Shapes the Skin Microbiome in Humans and Pigs	2017	https://doi.org/10.3389/fmicb.2017.01929	https://www.ncbi.nlm.nih.gov/sra/?term=SRP065099	characterized the skin microbiomes of people from two racial groups (the Tibetans and the Hans) and of three local pig breeds (Tibetan pig, Rongchang pig, and Qingyu pig) at high and low altitudes.	82	82			Commercial Farm(s)		Tibetan, Rongchang, Qingyu	Mixed	No_Slaughter	0	0	Not Mentioned		Unavailable	Unavailable	Unavailable	skin	Unavailable	Unavailable	16s rRNA	V4	TIANamp Micro DNA Kit (Tiangen)	515F	GTGCCAGCMGCCGCGGTAA	806R	GGACTACHVGGGTWTCTAAT	MiSeq platform (Illumina)	250	paired		USEARCH		Operational Taxonomic Units	UCHIME	GreenGenes v13.5	QIIME		Observed_species, Shannon, Simpson	QIIME	Bray-Curtis, Weighted UniFrac	QIIME
-Multiple Sampling days	82	81	Age-based dynamic changes of phylogenetic composition and interaction networks of health pig gut microbiome feeding in a uniformed condition	Age-based dynamic changes of phylogenetic composition and interaction networks of health pig gut microbiome feeding in a uniformed condition	2019	https://doi.org/10.1186/s12917-019-1918-5	https://www.ncbi.nlm.nih.gov/sra/?term=SRP151335	to investigate the age-based dynamic shifts of pig gut microbiota in an experimental pig population collected the fecal samples at four different ages.	953	64	28	25,120, 240	Indoor Pens		Landrace, Large White, Duroc, Pietran, Erhualian, Bamaxiang, Tibetan, Laiwu	Mixed	No	0	0	No		Ad Libitum	Available	2x	feces	Liquid Nitrogen	-80	16s rRNA	V3-V4,V4	QIAamp DNA Stool Mini Kit (Qiagen)	338F;515F	ACTCCTACGGGAGGCAGCAG; GTGCCAGCMGCCGCGGTAA	806R	GGACTACHVGGGTWTCTAAT; GGACTACHVGGGTWTCTAAT	MiSeq platform (Illumina)	250	paired		FLASH		Operational Taxonomic Units	QIIME	GreenGenes v13.5	QIIME		ACE, Chao1, Observed_species, Shannon, Simpson	Mothur	Bray-Curtis	Mothur
	83	82	Hermetia illucens larvae as a potential dietary protein source altered the microbiota and modulated mucosal immune status in the colon of finishing pigs	Hermetia illucens larvae as a potential dietary protein source altered the microbiota and modulated mucosal immune status in the colon of finishing pigs	2019	https://doi.org/10.1186/s40104-019-0358-1	https://www.ncbi.nlm.nih.gov/sra?linkname=bioproject_sra_all&from_uid=504488	to investigate the effects of administering H. illucens larvae on colonic microbiota and bacterial metabolites production in finishing pigs.	72	24			Indoor Pens	3	Duroc × Landrace × Large White	Female	Yes	76	0	Not Mentioned		Ad Libitum	Available	Ad Libitum	colon	Unavailable	-80	16s rRNA	V3-V4	QIAamp PowerFecal DNA Kit (Qiagen)	338F	ACTCCTRCGGGAGGCAGCAG	806R	GGACTACCVGGGTATCTAAT	MiSeq platform (Illumina)	250	paired		QIIME,UCHIME		Operational Taxonomic Units	UPARSE	SILVA SSU119	RDP Classifer		ACE, Chao1, Shannon, Simpson	Mothur	Bray-Curtis	Mothur
	84	83	Exploring possible associations of the intestine bacterial microbiome with the pre-weaned weight gaining performance of piglets in intensive pig production	Exploring possible associations of the intestine bacterial microbiome with the pre-weaned weight gaining performance of piglets in intensive pig production	2019	https://www.nature.com/articles/s41598-019-52045-4#data-availability	https://www.ncbi.nlm.nih.gov/sra?linkname=bioproject_sra_all&from_uid=566257	to explore the possible associations of the intestinal microbiome with the pre-weaned weight gain in intensive pig production. In this study, several anatomical sites (jejunum, ileum, cecum, and colon) were examined for bacterial microbiome structure using 16S rRNA V4-V5 region sequencing with Illumina Miseq.	30	120	21	21	Indoor Pens		Large White × Landrace	Mixed	Yes	0	0	Not Mentioned		Ad Libitum	Available	Ad Libitum	jejunum,ileum,cecum,colon	Unavailable	-80	16s rRNA	V4-V5	QIAamp DNA Stool Mini Kit (Qiagen)	515F	TTCCCTACACGACGCTCTTCCGATCT GTGCCAGCMGCCGCGGTAA	926R	GAGTTCCTTGGCACCCGAGAATTCCA CCGTCAATTCMTTTGAGTTT	MiSeq platform (Illumina)	300	paired		FLASH,UCHIME,Trimmomatic		Operational Taxonomic Units	UPARSE	GreenGenes	RDP Classifer		Chao1, Shannon	QIIME
	85	84	Faecal Microbiota Analysis of Piglets During Lactation	Faecal Microbiota Analysis of Piglets During Lactation	2020	https://www.mdpi.com/2076-2615/10/5/762	https://www.ncbi.nlm.nih.gov/sra?linkname=bioproject_sra_all&from_uid=622643	to determine whether neonatal ceftiofur (CF) treatment affects piglet faecal microbiomes and whether faecal microbiome transplantation (FMT) can correct it.	15	77	21	7,13,18	Indoor Pens		Large White x Landrace	Mixed	No_Slaughter	0	0	Yes	Treatment	Ad Libitum	Available	2x	feces	Unavailable	-80	16s rRNA	V3-V4	MagMAX DNA Multi-Sample Ultra Kit (Thermofisher Scientific)	TCGTCGGCAGCGTCAGATGTGTATAAGAGACAGCCTACGGGNGGCWGCAG		GTCTCGTGGGCTCGGAGATGTGTATAAGAGACAGGACTACHVGGGTATCTAATC		MiSeq platform (Illumina)	300	paired		PEAR,QIIME,USEARCH,UCHIME		Operational Taxonomic Units	UPARSE	SILVA v132	QIIME		Pielou, Observed_species, Shannon	DIVERSE	Bray-Curtis
	86	85	Evaluating the association between feed efficiency and the fecal microbiota of early-life Duroc pigs using 16S rRNA sequencing	Evaluating the association between feed efficiency and the fecal microbiota of early-life Duroc pigs using 16S rRNA sequencing	2020	https://amb-express.springeropen.com/articles/10.1186/s13568-020-01050-2	https://www.ncbi.nlm.nih.gov/sra?linkname=bioproject_sra_all&from_uid=593419	to investigate the relationship between the fecal microbiota at early growth period and porcine feed efficiency (FE) under a commercial feeding environment.	91	91	28		Commercial Farm(s)	10	Duroc	Mixed	No_Slaughter	40.844	108.765	Not Mentioned		Unavailable	Available	Unavailable	feces	Liquid Nitrogen	-80	16s rRNA	V3-V4	Unavailable	341F > 357F	CCTACGGGAGGCAGCAG	806R	GGACATVHGGGTWTCTTAAT	MiSeq platform (Illumina)	300	paired		FLASH,USEARCH		Operational Taxonomic Units	USEARCH	GreenGenes v13.8	QIIME		ACE, Chao1, Shannon, Sobs, Simpson, Community Coverage, Shen, Faith_PD	Mothur
	87	86	Remodeling of the maternal gut microbiome during pregnancy is shaped by parity	Remodeling of the maternal gut microbiome during pregnancy is shaped by parity	2021	https://microbiomejournal.biomedcentral.com/articles/10.1186/s40168-021-01089-8	https://www.ncbi.nlm.nih.gov/sra?linkname=bioproject_sra_all&from_uid=644935	describe high-resolution microbiome profiling during synchronized pregnancy in sows, carried out in a highly controlled environment, to determine if the microbiome changes during pregnancy, and whether parity plays a role in this process	34	390	31.5		Indoor Pens		Unavailable	Female	No_Slaughter	0	0	Not Mentioned		Unavailable	Available	Unavailable	feces	Unavailable	-80	16s rRNA	V4	PowerSoil DNA Isolation Kit (Qiagen)	Unavailable	GTGCCAGCMGCCGCGGTAA	Unavailable	GGACTACHVGGGTWTCTAAT	MiSeq platform (Illumina)	250	paired		DADA2,QIIME2		Operational Taxonomic Units	QIIME2	SILVA	QIIME2	10000			Bray-Curtis, Weighted UniFrac	QIIME2
	87	86	Remodeling of the maternal gut microbiome during pregnancy is shaped by parity	Remodeling of the maternal gut microbiome during pregnancy is shaped by parity	2021	https://microbiomejournal.biomedcentral.com/articles/10.1186/s40168-021-01089-8	https://www.ncbi.nlm.nih.gov/sra?linkname=bioproject_sra_all&from_uid=645191	describe high-resolution microbiome profiling during synchronized pregnancy in sows, carried out in a highly controlled environment, to determine if the microbiome changes during pregnancy, and whether parity plays a role in this process	72	90	31.5		Indoor Pens		Unavailable	Mixed	No_Slaughter	0	0	Not Mentioned		Unavailable	Available	Unavailable	feces	Unavailable	-80	Metagenomics	Not Applicable	PowerSoil DNA Isolation Kit (Qiagen)	Not Applicable		Not Applicable		Illumina NextSeq	150	single		FastQC,Trimmomatic		Unavailable	Unavailable	Unavailable	Unavailable
	89	87	Gut microbiome modifications over time when removing in-feed antibiotics from the prophylaxis of post-weaning diarrhea in piglets	Gut microbiome modifications over time when removing in-feed antibiotics from the prophylaxis of post-weaning diarrhea in piglets	2022	https://journals.plos.org/plosone/article?id=10.1371/journal.pone.0262199	https://www.ebi.ac.uk/ena/browser/view/ERR7815492?show=reads	The aim of this study was to evaluate the effect on the gut microbiota of feed supplemented with a mixture of essential oils (garlic and oregano) in weaning piglets, compared to traditional PWD management (in-feed antibiotics) and to a control group without any diet supplementation.	197	17	26		Indoor Pens	10	Danish commercial hybrid	Mixed	No_Slaughter	1.255,7.09	20.45	Yes	Treatment	Ad libitum	Available	Ad libitum	rectum	Unavailable	-80	16s rRNA	V3-V4	QIAamp DNA Stool Kit (Qiagen)	Unavailable		Not Applicable		MiSeq platform (Illumina)	Unavailable	paired		FastQC		Operational Taxonomic Units	QIIME	SILVA v123	CD-HIT	10000	ACE, Chao1, Fisher, Pielou, Shannon, Simpson	QIIME	Bray-Curtis, Weighted UniFrac	QIIME
	90	88	Diets Partially Replaced With Cassava Residue Modulate Antioxidant Capacity, Lipid Metabolism, and Gut Barrier Function of Huanjiang Mini-Pigs	Diets Partially Replaced With Cassava Residue Modulate Antioxidant Capacity, Lipid Metabolism, and Gut Barrier Function of Huanjiang Mini-Pigs	2022	https://www.frontiersin.org/articles/10.3389/fvets.2022.902328/full	https://www.ncbi.nlm.nih.gov/sra?linkname=bioproject_sra_all&from_uid=793624	to investigate the effects of cassava residue (CR) or fermented CR (FCR) on antioxidant capacity, immunity, gut barrier functions, and lipid metabolism in pigs.	120	47			Indoor Pens	5	Huanjiang mini-pigs	Mixed	No_Slaughter	8.85	0	Not Mentioned		Ad libitum	Available	Ad libitum	ileum,colon	Unavailable	-20	16s rRNA	V3-V4	HiPure Stool DNA Kit (Magen)	338F	ACTCCTACGGGAGGCAGCA	806R	GGACTACHVGGGTWTCTAAT	Illumina HiSeq	300	paired		Unavailable		Operational Taxonomic Units	Unavailable	Unavailable	Unavailable		ACE, Chao1, Community Coverage	QIIME
	91	89	The Responses of Lactobacillus reuteri LR1 or Antibiotic on Intestinal Barrier Function and Microbiota in the Cecum of Pigs	The Responses of Lactobacillus reuteri LR1 or Antibiotic on Intestinal Barrier Function and Microbiota in the Cecum of Pigs	2022	https://www.frontiersin.org/articles/10.3389/fmicb.2022.877297/full	https://www.ncbi.nlm.nih.gov/sra?linkname=bioproject_sra_all&from_uid=768304	to investigate responses of Lactobacillus reuteri or an antibiotic on cecal microbiota and intestinal barrier function in different stages of pigs.	144	45	21		Indoor Pens	6	Duroc × Landrace × Yorkshire	Mixed	Yes	6.49	0	Yes	Treatment	Ad libitum	Available	Ad libitum	cecum	Unavailable	-80	16s rRNA	V3-V4	phenol/chloroform DNA extraction	CCTACGGRRBGCASCAGKVRVGAAT		GGACTACNVGGGTWTCTAATCC		MiSeq platform (Illumina)	300	paired	1080000	FLASH,Trimmomatic	1056000	Operational Taxonomic Units	VSEARCH	SILVA v128	RDP Classifier		Chao1, Shannon	QIIME	Bray-Curtis	QIIME
-Multiple sampling days	92	90	Probiotics or synbiotics addition to sows’ diets alters colonic microbiome composition and metabolome profiles of offspring pigs	Probiotics or synbiotics addition to sows’ diets alters colonic microbiome composition and metabolome profiles of offspring pigs	2022	https://www.frontiersin.org/articles/10.3389/fmicb.2022.934890/full	https://www.ncbi.nlm.nih.gov/bioproject/?term=PRJNA825463	to evaluate the effects of probiotics or synbiotics addition to sows’ diets on colonic microbiota and their metabolites in offspring using 16S rRNA gene sequencing and metabolome strategy	128	92	28	65, 95, 125	Indoor Pens	32	Bama mini-pigs	Mixed	Yes	92.6	0	Yes	Treatment	Unavailable	Available	Unavailable	colon	Unavailable	-80	16s rRNA	V3-V4	Fast DNA Spin Kit (MP Biomedicals)	ACTCCTACGGGAGGCAGCA		GGACTACHVGGGTWTCTAAT		MiSeq platform (Illumina)	300	paired		QIIME2		Amplicon Sequence Variants	QIIME2	GreenGenes v13.8	RDP Classifier		Chao1, Observed_species, Pielou, Shannon, Simpson	QIIME2	Bray-Curtis	QIIME2, Vegan(R)
	93	91	Effect of Dietary Fructus mume and Scutellaria baicalensis Georgi on the Fecal Microbiota and Its Correlation with Apparent Nutrient Digestibility in Weaned Piglets	Effect of Dietary Fructus mume and Scutellaria baicalensis Georgi on the Fecal Microbiota and Its Correlation with Apparent Nutrient Digestibility in Weaned Piglets	2022	https://www.mdpi.com/2076-2615/12/18/2418	https://www.ncbi.nlm.nih.gov/sra?linkname=bioproject_sra_all&from_uid=549996	to investigate the effects of dietary supplementation with Fructus mume and Scutellaria baicalensis Georgi on growth performance, apparent nutrient digestibility, and fecal microbiota of weaned piglets.	162	18	25		Indoor Pens	18	Duroc × Yorkshire	Mixed	No_Slaughter	7.55	0	No		Ad libitum	Available	Ad libitum	feces	Unavailable	-80	16s rRNA	V3-V4	HiPure Stool DNA Kit (Magen)	341F	CCTACGGGNGGCWGCAG	806R	GGACTACHVGGGTATCTAAT	MiSeq platform (Illumina)	250	paired		Fastp,FLASH,QIIME,UCHIME		Operational Taxonomic Units	UPARSE	SILVA v128	RDP Classifier		ACE, Chao1, Shannon, Simpson	QIIME		ANOVA, Kruskal-Wallis
	94	92	Oral Administration of a Select Mixture of Bacillus Probiotics Affects the Gut Microbiota and Goblet Cell Function following Escherichia coli Challenge in Newly Weaned Pigs of Genotype MUC4 That Are Supposed To Be Enterotoxigenic E. coli F4ab/ac Receptor Negative	Oral Administration of a Select Mixture of Bacillus Probiotics Affects the Gut Microbiota and Goblet Cell Function following Escherichia coli Challenge in Newly Weaned Pigs of Genotype MUC4 That Are Supposed To Be Enterotoxigenic E. coli F4ab/ac Receptor Negative	2017	https://doi.org/10.1128/AEM.02747-16	https://www.ncbi.nlm.nih.gov/sra?linkname=bioproject_sra_all&from_uid=293483	to examine the effects of a selected Bacillus licheniformis-B. subtilis mixture (BLS mix) on the gut microbiota and goblet cell function.	30		21	33	Commercial Farm(s)		Landrace × Large White	Mixed	No_Slaughter	7.1	0	No		Unavailable	Unavailable	Unavailable	colon	Unavailable	Unavailable	16s rRNA	V4	Unavailable	515F	ACTCCTACGGGAGGCAGCAG	806R	ATTACCGCGGCTGCTGG	MiSeq platform (Illumina)	250	paired	2590014	QIIME	1463870	Operational Taxonomic Units	QIIME	SILVA SSU 117/119	RDP Classifier		ACE, Chao1, Shannon, Simpson	Mothur	Bray-Curtis, Jaccard, Weighted UniFrac, Unweighted UniFrac	QIIME
	95	93	Impact of Bacillus spp. spores and gentamicin on the gastrointestinal microbiota of suckling and newly weaned piglets	Impact of Bacillus spp. spores and gentamicin on the gastrointestinal microbiota of suckling and newly weaned piglets	2018	https://journals.plos.org/plosone/article?id=10.1371/journal.pone.0207382	https://www.ncbi.nlm.nih.gov/sra?linkname=bioproject_sra_all&from_uid=503676	to investigate the effect of administrating gentamicin and a mixture of Bacillus (B.) licheniformis, B. subtilis and B. amyloliquefaeceans spores on the gut microbiota of piglets pre- and post-weaning.	288	356	28	3, 28, 42	Indoor Pens		Danish Landrace x Yorkshire x Duroc	Mixed	Yes	0	0	Yes	Treatment	Ad libitum	Available	Ad libitum	feces,cecum,colon	Liquid Nitrogen	-80	16s rRNA	V1-V3	E.Z.N.A. Stool DNA Kit (Omega Bio-Tek)	27F	AGAGTTTGATCCTGGCTCAG	534R	ATTACCGCGGCTGCTGG	MiSeq platform (Illumina)	300	paired	1273932	FLASH,Trimmomatic	1188158	Operational Taxonomic Units	USEARCH	GreenGenes v13.8	RDP Classifier, QIIME		Chao, Observed_species, Shannon	lme(R)
	96	94	Effect of Single Dose of Antimicrobial Administration at Birth on Fecal Microbiota Development and Prevalence of Antimicrobial Resistance Genes in Piglets	Effect of Single Dose of Antimicrobial Administration at Birth on Fecal Microbiota Development and Prevalence of Antimicrobial Resistance Genes in Piglets	2019	https://doi.org/10.3389/fmicb.2019.01414	https://www.frontiersin.org/articles/10.3389/fmicb.2019.01414/full			173		0, 5, 10, 15, 20	Indoor Pens			Mixed	No_Slaughter	1	6	Yes	Treatment	Ad libitum	Unavailable	Ad libitum	feces	Unavailable	-80	16s rRNA	V3-V4	Commercial Extraction Kit (MO BIO Laboratories)	357F	CCTACGGGNGGCWGCAG	805R	GACTACHVGGGTATCTAATCC	MiSeq platform (Illumina)	300	paired		Trimmomatic		Operational Taxonomic Units	QIIME	SILVA v132	QIIME		Shannon	QIIME	Weighted UniFrac	QIIME
	97	95	Chitosan-chelated zinc modulates ileal microbiota, ileal microbial metabolites, and intestinal function in weaned piglets challenged with Escherichia coli K88	Chitosan-chelated zinc modulates ileal microbiota, ileal microbial metabolites, and intestinal function in weaned piglets challenged with Escherichia coli K88	2021	https://link.springer.com/article/10.1007/s00253-021-11496-4#availability-of-data-and-materials	https://www.ncbi.nlm.nih.gov/sra/?term=SRP301311	to investigate the effects of chitosan-chelated zinc on ileal microbiota, inflammatory response, and barrier function in weaned piglets challenged with Escherichia coli K88.	48	24	21	38	Indoor Pens		Duroc × Landrace × Large White	Mixed	Yes	6.21	0	No		Ad libitum	Available	Ad libitum	ileum	Liquid Nitrogen	-80	16s rRNA	V3-V4	phenol/chloroform DNA extraction	338F	ACTCCTACGGGAGGCAGCAG	806R	GGACTACHVGGGTWTCTAAT	Illumina HiSeq	300	paired		QIIME		Operational Taxonomic Units	UPARSE	Unavailable	Unavailable		Shannon, Simpson	Mothur
	98	96	The microbial community of the gut differs between piglets fed sow milk, milk replacer or bovine colostrum	The microbial community of the gut differs between piglets fed sow milk, milk replacer or bovine colostrum	2017	https://www.cambridge.org/core/journals/british-journal-of-nutrition/article/microbial-community-of-the-gut-differs-between-piglets-fed-sow-milk-milk-replacer-or-bovine-colostrum/ADA324FA68D03CED9699A37ECACC7A6B	https://www.ncbi.nlm.nih.gov/sra/?term=SRP093961	to characterise the gut microbiota composition of piglets fed bovine colostrum (BC), milk replacer (MR) or sow milk (SM) in the post-weaning period.	36	140	23	23, 25, 27, 30	Indoor Pens	3	Duroc × Danish Landrace × Yorkshire	Mixed	Yes	8.9,8.1,8.2	80.2,9.4,9.4	Not Mentioned		Ad libitum	Available	Ad libitum	ileum,cecum,colon	Liquid Nitrogen	-80	16s rRNA	V1-V3	E.Z.N.A. Stool DNA Kit (Omega Bio-Tek)	27F	AGAGTTTGATCCTGGCTCAG	543R	ATTACCGCGGCTGCTGG	MiSeq platform (Illumina)	300	paired	2090874	FLASH,Trimmomatic		Operational Taxonomic Units	UPARSE	GreenGenes v13.8	RDP Classifier, QIIME		Chao1, Shannon	Ampvis(R)	Bray-Curtis	Ampvis(R)
	99	97	Diversity and potential function of pig gut DNA viruses	Diversity and potential function of pig gut DNA viruses	2023	https://www.sciencedirect.com/science/article/pii/S2405844023012276?via%3Dihub	https://www.ncbi.nlm.nih.gov/sra?linkname=bioproject_sra_all&from_uid=888429	to investigate the diversity and potential function of pig gut DNA viruses.	25	6			Commercial Farm(s)			Mixed	No_Slaughter	0	0	No		Unavailable	Available	Unavailable	feces	Unavailable	-80	Metagenomics	Not Applicable	phenol/chloroform DNA extraction	Not Applicable		Not Applicable		Illumina NovaSeq 6000	150	paired		Fastp,MegaHit		Open Reading Frames, Viral Operational Taxonomic Units	MetaPhIAn2	NCBI NR	DIAMOND		Shannon, Simpson	Vegan(R)	Bray-Curtis	https://bioincloud.tech/
-Adapter and Linker sequences available	100	98	Carrageenan Gum and Adherent Invasive Escherichia coli in a Piglet Model of Inflammatory Bowel Disease: Impact on Intestinal Mucosa-associated Microbiota	Carrageenan Gum and Adherent Invasive Escherichia coli in a Piglet Model of Inflammatory Bowel Disease: Impact on Intestinal Mucosa-associated Microbiota	2016	https://www.frontiersin.org/articles/10.3389/fmicb.2016.00462/full	https://www.ncbi.nlm.nih.gov/sra?linkname=bioproject_sra_all&from_uid=297060	to investigate the effects of AIEC strain UM146 inoculation on microbiota profile of the ileal, cecal, ascending and descending colon in a pig model of experimental colitis.	24		17	21, 22	Indoor Pens	3	Duroc × Yorkshire × Landrace	Male	Yes	9	0	Not Mentioned		Ad libitum	Available	Ad libitum	ileum,cecum,colon	Liquid Nitrogen	-80	16s rRNA	V4	DNA Kit (Zymo Research)	515F	GTGCCAGCMGCCGCGGTAA	806R	GGACTACHVGGGTWTCTAAT	MiSeq platform (Illumina)	250	paired		QIIME		Operational Taxonomic Units	QIIME	GreenGenes v13.5	RDP Classifier, PyNast		ACE, Chao1, Fisher, Shannon, Simpson	R_software	Bray-Curtis	R_software
	101	99	Effects of Three-Layer Encapsulated Tea Tree Oil on Growth Performance, Antioxidant Capacity, and Intestinal Microbiota of Weaned Pigs	Effects of Three-Layer Encapsulated Tea Tree Oil on Growth Performance, Antioxidant Capacity, and Intestinal Microbiota of Weaned Pigs	2021	https://www.frontiersin.org/articles/10.3389/fvets.2021.789225/full	https://www.ncbi.nlm.nih.gov/sra?linkname=bioproject_sra_all&from_uid=677843	To determine the effects of TTO or its capsulation on growth performance, antioxidant capacity, and intestinal microbiome of weaned pigs.	144	8	28		Indoor Pens	6	Duroc × Landrace × Large white	Mixed	Yes	8.5	0	Yes	Treatment	Ad libitum	Available	Ad libitum	cecum,colon	Liquid Nitrogen	-80	16s rRNA	V3-V4	E.Z.N.A. Stool DNA Kit (Omega Bio-Tek)	338F	ACTCCTACGGGAGGCAGCAG	806R	GGACTACHVGGGTWTCTAAT	MiSeq platform (Illumina)	250	paired		Unavailable		Operational Taxonomic Units	UPARSE	SILVA SSU 128	RDP Classifier
	102	100	Gastrointestinal Tract and Dietary Fiber Driven Alterations of Gut Microbiota and Metabolites in Durco × Bamei Crossbred Pigs	Gastrointestinal Tract and Dietary Fiber Driven Alterations of Gut Microbiota and Metabolites in Durco × Bamei Crossbred Pigs	2022	https://www.frontiersin.org/articles/10.3389/fnut.2021.806646/full	https://www.ncbi.nlm.nih.gov/sra?linkname=bioproject_sra_all&from_uid=685300	To investigate the effect of broad bean silage on the composition and metabolites of the cecal and jejunal microbiome in Durco × Bamei crossbred pigs.	24	48		90	Commercial Farm(s)		Duroc × Bamei	Mixed	Yes	25.5	0	Not Mentioned		Unavailable	Available	Unavailable	cecum,jejunum	Unavailable	-80	16s rRNA	V3-V4	QIAamp DNA Stool Mini Kit (Qiagen)	341F	CCTAYGGGRBGCASCAG	806R	GGACTACNNGGGTATCTAAT	Illumina HiSeq	250	paired		QIIME		Operational Taxonomic Units	UPARSE	SILVA	Mothur		Shannon, Simpson	Mothur	Weighted UniFrac, Unweighted UniFrac, Bray-Curtis	QIIME, Vegan(R)
	103	101	Differential Effect of Dietary Fibers in Intestinal Health of Growing Pigs: Outcomes in the Gut Microbiota and Immune-Related Indexes	Differential Effect of Dietary Fibers in Intestinal Health of Growing Pigs: Outcomes in the Gut Microbiota and Immune-Related Indexes	2022	https://www.frontiersin.org/articles/10.3389/fmicb.2022.843045/full	https://ngdc.cncb.ac.cn/gsa/browse/CRA001323	to investigate the impact of dietary supplement (15%) of pea-hull fiber (PF), oat bran (OB), and their mixture (MIX, PF, and OB each accounted for 7.5%) in the growth performance as well as intestinal barrier and immunity-related indexes in growing pigs.	24				Unavailable	6	Duroc × Landrace × Yorkshire	Unavailable	Yes	32.42	0	Not Mentioned		Ad libitum	Available	3x	ileum,colon	Unavailable	-80	16s rRNA	Unavailable	Unavailable	Unavailable		Unavailable		MiSeq platform (Illumina)	Unavailable			FLASH,USEARCH		Operational Taxonomic Units	QIIME	Unavailable	Unavailable		Shannon	SPSS	Unweighted UniFrac	SPSS
- Sequencing Adapters Available	104	102	Assessing the Impact of Diet on the Mucosa-Adhered Microbiome in Piglets Using Comparative Analysis of Rectal Swabs and Colon Content	Assessing the Impact of Diet on the Mucosa-Adhered Microbiome in Piglets Using Comparative Analysis of Rectal Swabs and Colon Content	2022	https://www.frontiersin.org/articles/10.3389/fmicb.2022.804986/full	https://www.ncbi.nlm.nih.gov/sra?linkname=bioproject_sra_all&from_uid=687128 https://www.ncbi.nlm.nih.gov/sra?linkname=bioproject_sra_all&from_uid=775018	To assess the impact of diet on mucosa-adhered microbiota in pre-weaning piglets.	44	131		29	Indoor Pens		Topigs-20	Mixed	Yes	0	0	No		Unavailable	Available	Unavailable	colon,rectum	Liquid Nitrogen	-80	16s rRNA	V3-V4	QIAamp DNA Stool Mini Kit (Qiagen)	V3F,341F	CCTACGGGNGGCWGCAG, CCTAYGGGRBGCASCAG	V4R,806R	GACTACHVGGGTATCTAATCC, GGACTACNNGGGTATCTAAT	MiSeq platform (Illumina)	300	paired		BaseClear in-house filtering protocol		Operational Taxonomic Units	CLC_pipeline	SILVA	CLC_pipeline		Chao1, Shannon	CLC_pipeline	Bray-Curtis	CLC_pipeline
	105	103	Characterization of Bacterial Microbiota Composition in Healthy and Diarrheal Early-Weaned Tibetan Piglets	Characterization of Bacterial Microbiota Composition in Healthy and Diarrheal Early-Weaned Tibetan Piglets	2022	https://www.frontiersin.org/articles/10.3389/fvets.2022.799862/full	https://www.ncbi.nlm.nih.gov/sra?linkname=bioproject_sra_all&from_uid=739650	To analyze the characteristics of bacterial microbiota structure in healthy, diarrheal and treated weaned piglets in Tibet autonomous region for providing a theoretical basis to prevent and control diarrhea.	15	15	42		Indoor Pens		Tibetan	Mixed	No_Slaughter	0	0	Yes	Treatment	Unavailable	Unavailable	Unavailable	feces	Unavailable	-20	16s rRNA	V3-V4	QIAamp Fast DNA Stool Mini Kit (Qiagen)	ACTCCTACGGGAGGCAGCA		GGACTACHVGGGTWTCTAAT		MiSeq platform (Illumina)	300	paired		Unavailable		Operational Taxonomic Units	Uclust	Unite	Unavailable		Chao1, ACE, Shannon, Simpson	QIIME	Weighted UniFrac	QIIME
	106	104	Use of Host Feeding Behavior and Gut Microbiome Data in Estimating Variance Components and Predicting Growth and Body Composition Traits in Swine	Use of Host Feeding Behavior and Gut Microbiome Data in Estimating Variance Components and Predicting Growth and Body Composition Traits in Swine	2022	https://www.mdpi.com/2073-4425/13/5/767	https://www.ncbi.nlm.nih.gov/sra?linkname=bioproject_sra_all&from_uid=747026	To investigate the use of feeding behavior in conjunction with gut microbiome sampled at two growth stages in predicting growth and body composition traits of finishing pigs	651	2348		123, 158	Indoor Pens	10	Duroc, Landrace, Large White	Male	No_Slaughter	0	120	Not Mentioned		Unavailable	Unavailable	Unavailable	rectum	Unavailable	Unavailable	16s rRNA	V4	phenol/chloroform DNA extraction	Unavailable		Unavailable		MiSeq platform (Illumina)	250	paired		Unavailable		Amplicon Sequence Variants	Unavailable	Unavailable	Unavailable
	107	105	Gut microbiota and host genetics contribute to the phenotypic variation of digestive and feed efficiency traits in growing pigs fed a conventional and a high fiber diet	Gut microbiota and host genetics contribute to the phenotypic variation of digestive and feed efficiency traits in growing pigs fed a conventional and a high fiber diet	2022	https://gsejournal.biomedcentral.com/articles/10.1186/s12711-022-00742-6	https://www.ncbi.nlm.nih.gov/sra?linkname=bioproject_sra_all&from_uid=741111	To determine the contribution of the gut microbiota and host genetics to the phenotypic variability of digestive efficiency (DE) traits, feed efficiency (FE) traits, and growth traits in pigs fed a conventional diet or a high-fiber diet.	1526	1572		112	Indoor Pens	14	Large White	Male	No	35	115	Not Mentioned		Unavailable	Available	Unavailable	feces	Unavailable	-20	16s rRNA	V3-V4	Quick-DNA Fecal/Soil Microbe Miniprep Kit (Zymo Research)	AATGATACGGCGACCACCGAGATCTACACTCTTTCCCTACACGAC		CAAGCAGAAGACGGCATACGAGAT-index-GTGACTGGAGTTCAGACGTGT		MiSeq platform (Illumina)	250	paired		DADA2(R)		Amplicon Sequence Variants	DADA2(R)	SILVA v132	DADA2(R)	10000
	108	106	Effects of dietary supplement with a Chinese herbal mixture on growth performance, antioxidant capacity, and gut microbiota in weaned pigs	Effects of dietary supplement with a Chinese herbal mixture on growth performance, antioxidant capacity, and gut microbiota in weaned pigs	2022	https://www.frontiersin.org/articles/10.3389/fvets.2022.971647/full	https://www.ncbi.nlm.nih.gov/sra?linkname=bioproject_sra_all&from_uid=851026	To evaluate the effects of a Chinese herbal mixture (Kangtaile) on the growth performances, immune response, antioxidant capacity, and intestinal microbiota of weaned pigs.	400	96	28	42, 56	Indoor Pens	25	Duroc × Landrace × Yorkshire	Mixed	No_Slaughter	8.37	0	Not Mentioned		Ad libitum	Available	Ad libitum	feces	Unavailable	-80	16s rRNA	V3-V4	phenol/chloroform DNA extraction	GTGYCAGCMGCCGCGGTAA		GGACTACHVGGGTWTCTAAT		MiSeq platform (Illumina)	250	paired	7205863	DADA2		Amplicon Sequence Variants	DADA2	Unavailable	Unavailable		Chao1, Observed_species, Shannon, Simpson
	109	107	A comparison of dynamic distributions of intestinal microbiota between Large White and Chinese Shanxi Black pigs	A comparison of dynamic distributions of intestinal microbiota between Large White and Chinese Shanxi Black pigs	2019	https://link.springer.com/article/10.1007/s00203-019-01620-4	https://www.ncbi.nlm.nih.gov/sra/?term=SRP115844	To compare the dynamic distributions of intestinal microbiota between Large White and Chinese Shanxi Black pigs.		72	25	25, 75, 150	Commercial Farm(s)		Chinese Shanxi Black, Large White	Unavailable	No	0	0	No		Unavailable	Available	Unavailable	duodenum,jejunum,ileum,cecum	Liquid Nitrogen	Unavailable	16s rRNA	V3-V4	QIAamp Fast DNA Stool Mini Kit (Qiagen)	341F	CCTAYGGGRBGCASCAG	806R	GGACTACNNGGGTATCTAAT	Illumina HiSeq	250	paired		Mothur		Operational Taxonomic Units	Mothur	GreenGenes	RDP Classifier		ACE, Chao1, Shannon, Simpson	Mothur		Mothur
	110	108	Effects of Lactobacillus plantarum and Pediococcus acidilactici co-fermented feed on growth performance and gut microbiota of nursery pigs	Effects of Lactobacillus plantarum and Pediococcus acidilactici co-fermented feed on growth performance and gut microbiota of nursery pigs	2022	https://www.frontiersin.org/articles/10.3389/fvets.2022.1076906/full	https://www.ncbi.nlm.nih.gov/sra?linkname=bioproject_sra_all&from_uid=891080	To investigate the growth performance and gut microbiota of nursery pigs receiving LPF diet (10% Lactobacillus plantarum and Pediococcus acidilactici co-fermented feed + basal diet) compared with pigs receiving NC diet (basal diet).	32	20	25	69	Commercial Farm(s)	8	Unavailable	Mixed	No_Slaughter	14.65	0	No		Ad libitum	Available	Ad libitum	rectum	Unavailable	Unavailable	16s rRNA	V3-V4	DNeasy PowerLyzer PowerSoil Kit (Qiagen)	341F	ACTCCTACGGGAGGCAGCA	806R	GGACTACHVGGGTWTCTAAT	MiSeq platform (Illumina)	250	paired		QIIME2		Amplicon Sequence Variants	QIIME2	GreenGenes v13.8	QIIME2		Shannon, Observed_species	QIIME2	Bray-Curtis, Jaccard, Weighted Unifrac, Unweighted Unifrac	QIIME2
	111	109	Deposition of resistant bacteria and resistome through FMT in germ‐free piglets	Deposition of resistant bacteria and resistome through FMT in germ‐free piglets	2021	https://academic.oup.com/lambio/article/73/2/187/6698203	https://ngdc.cncb.ac.cn/gsa/browse/CRA002669	To characterize the microbiota composition under FMT and to examine the spread of AR genes with the enrichment of antibiotic‐resistant bacteria.	10	14		21	Unavailable		Bama pigs	Mixed	Yes	0	0	No		Unavailable	Available	Unavailable	feces	Unavailable	Unavailable	Metagenomics	Not Applicable	QIAamp DNA Stool Mini Kit (Qiagen)	Not Applicable		Not Applicable		Illumina HiSeq	150	paired		MegaHit		Open Reading Frames	MetaGene	NCBI-NR	CD-HIT, BLASTP				Bray-Curtis	R_software
	112	110	Comparative analysis of the pulmonary microbiome in healthy and diseased pigs	Comparative analysis of the pulmonary microbiome in healthy and diseased pigs	2021	https://link.springer.com/article/10.1007/s00438-020-01722-5#Abs1	https://www.ncbi.nlm.nih.gov/sra?linkname=bioproject_sra_all&from_uid=615332	To study the relationship between lung microbiota and porcine respiratory disease complex (PRDC)	28	28		270	Commercial Farm(s)		Duroc × Landrace × Yorkshire	Mixed	Yes	0	0	Not Mentioned		Unavailable	Unavailable	Unavailable	Bronchoalveolar lavage fluids	Unavailable	-80	16s rRNA	V3-V4	QIAamp Mini Kits (Qiagen)	338F	ACTCCTACGGGAGGCAGCAG	806R	GGACTACHVGGGTWTCTAAT	MiSeq platform (Illumina)	300	paired		Trimmomatic	1327648	Operational Taxonomic Units	USEARCH	RDP	RDP Classifier		ACE, Shannon, Chao1, Simpson	Mothur	Weighted UniFrac	QIIME
	113	111	Early-life lactoferrin intervention modulates the colonic microbiota, colonic microbial metabolites and intestinal function in suckling piglets	Early-life lactoferrin intervention modulates the colonic microbiota, colonic microbial metabolites and intestinal function in suckling piglets	2020	https://link.springer.com/article/10.1007/s00253-020-10675-z	https://www.ncbi.nlm.nih.gov/sra/?term=SRP150977	To report the effects of early-life lactoferrin (LF) intervention on the colonic microbiota, intestinal function and mucosal immunity in suckling piglets.	60	48		8, 21	Commercial Farm(s)		Duroc × Landrace × Yorkshire	Mixed	Yes	1.51	0	Not Mentioned		Ad libitum	Available	Ad libitum	colon	Liquid Nitrogen	-80	16s rRNA	V3-V4	phenol/chloroform DNA extraction	341F	CCTAYGGGRBGCASCAG	806R	GGACTACNNGGGTATCTAAT	MiSeq platform (Illumina)	250	paired	1175470	QIIME		Operational Taxonomic Units	UPARSE, UCHIME	RDP	RDP Classifier		ACE, Shannon, Chao1, Simpson	Mothur	Bray-Curtis, Unweighted UniFrac	Mothur
	114	112	The Changes of Colonic Bacterial Composition and Bacterial Metabolism Induced by an Early Food Introduction in a Neonatal Porcine Model	The Changes of Colonic Bacterial Composition and Bacterial Metabolism Induced by an Early Food Introduction in a Neonatal Porcine Model	2018	https://link.springer.com/article/10.1007/s00284-018-1442-z	https://www.ncbi.nlm.nih.gov/sra/?term=SRP105910	to investigate the changes in microbiota composition, microbial metabolism and colonic function during the lactation period using an early food introduction model of new-born piglets using a milk replacer.		10	28	28	Indoor Pens		Landrace × Yorkshire	Mixed	Yes	1.87	0	No		Ad libitum	Available	Unavailable	colon	Unavailable	Unavailable	16s rRNA	V3-V4	phenol/chloroform DNA extraction	319F	ACTCCTACGGGAGGCAGCAG	806R	GGACTACHVGGGTWTCTAAT	MiSeq platform (Illumina)	250	paired		QIIME		Operational Taxonomic Units	UPARSE	Unavailable	Unavailable		Chao1, Shannon, Simpson, Observed_species
	115	113	Gut and Vagina Microbiota Associated With Estrus Return of Weaning Sows and Its Correlation With the Changes in Serum Metabolites	Gut and Vagina Microbiota Associated With Estrus Return of Weaning Sows and Its Correlation With the Changes in Serum Metabolites	2021	https://www.frontiersin.org/articles/10.3389/fmicb.2021.690091/full	https://db.cngb.org/search/project/CNP0001739/	To analyze the relationship of the gut and vagina microbiota with sow non-return after weaning.	158	208	28		Indoor Pens		Landrace × Yorkshire	Female	No_Slaughter	0	0	Not Mentioned		Ad libitum	Available	2x	feces,vagina	Liquid Nitrogen	-80	16s rRNA	V4	QIAamp DNA Stool Mini Kit (Qiagen)	515F	GTGCCAGCMGCCGCGGTAA	806R	GGACTACHVGGGTWTCTAAT	MiSeq platform (Illumina)	Unavailable	paired		FLASH		Operational Taxonomic Units	USEARCH	RDP	RDP Classifier		Chao1, Observed_species	Mothur	Weighted UniFrac, Unweighted UniFrac	QIIME
-Multiple sampling days	116	114	Extensive metagenomic analysis of the porcine gut resistome to identify indicators reflecting antimicrobial resistance	Extensive metagenomic analysis of the porcine gut resistome to identify indicators reflecting antimicrobial resistance	2022	https://microbiomejournal.biomedcentral.com/articles/10.1186/s40168-022-01241-y	https://db.cngb.org/search/project/CNP0000824/	To comprehensively survey the diversity and distribution of antimicrobial resistance genes (ARGs) and detect the bacteria integrated in these ARGs in pigs under different rearing modes.	425	500			Wild,Commercial Farm(s),Indoor Pens		Wild Boars, Tibetan pigs	Mixed	Yes	0	0	Yes	Treatment	Unavailable	Available	Unavailable	feces,cecum	Liquid Nitrogen	-80	Metagenomics	Not Applicable	QIAamp Fast DNA Stool Mini Kit (Qiagen)	Not Applicable		Not Applicable		Illumina NovaSeq 6000	Unavailable	paired		Fastp,MegaHit		Open Reading Frames	CD-HIT, MetaGeneMark	NCBI-NR	BASTA, DIAMOND		Shannon, Simpson	Vegan(R)	Bray-Curtis	Vegan(R)
	117	115	Changes in cecal microbiota community of suckling piglets infected with porcine epidemic diarrhea virus	Changes in cecal microbiota community of suckling piglets infected with porcine epidemic diarrhea virus	2019	https://journals.plos.org/plosone/article?id=10.1371/journal.pone.0219868	https://www.ncbi.nlm.nih.gov/sra/?term=SRP162202	To investigate the different microbiota from the cecal mucosa and cecal contents between healthy and PEDV-infected piglets.	30	39		8	Commercial Farm(s)		Landrace, Yorkshire		Yes	0	0	Not Mentioned		Unavailable	Available	Unavailable	cecum	Liquid Nitrogen	Unavailable	16s rRNA	V4	QIAamp DNA Stool Mini Kit (Qiagen)	515F	GTGCCAGCMGCCGCGGTAA	806R	GGACTACHVGGGTWTCTAAT	Illumina HiSeq	250	paired		FLASH,QIIME		Operational Taxonomic Units	UPARSE	SILVA SSU	Unavailable		Shannon, Simpson	QIIME	Weighted UniFrac, Unweighted UniFrac	QIIME
	118	116	Modulation of the porcine intestinal microbiota in the course of Ascaris suum infection	Modulation of the porcine intestinal microbiota in the course of Ascaris suum infection	2022	https://parasitesandvectors.biomedcentral.com/articles/10.1186/s13071-022-05535-w#Abs1	https://www.ncbi.nlm.nih.gov/sra?linkname=bioproject_sra_all&from_uid=790705	To assess modulation of the intestinal microbiota in pigs that were infected once with 10,000 A. suum eggs and pigs that received a trickle infection (1000 eggs/day over 10 days), compared with a non-infected control group.	54	600		56, 70, 84	Indoor Pens		Hybrid German Landrace pigs	Mixed	Yes	10	0.26-0.6 daily	Not Mentioned		Ad libitum	Available	Ad libitum	feces,jejunum,ileum,cecum,colon	Liquid Nitrogen	-80	16s rRNA	V3-V4	DNeasy PowerLyzer PowerSoil Kit (Qiagen),QIAamp Biostic Bacteremia DNA Kit (Qiagen)	341F	CCTACGGGNGGCWGCAG	805R	GACTACHVGGGTATCTAATCC	MiSeq platform (Illumina)	250	paired		FastQC,Cutadapt,USEARCH,	13151999	Operational Taxonomic Units	USEARCH	RDP	USEARCH		Chao1, Observed_species, Shannon, Inverse_Simpson	Vegan(R), Phyloseq(R), lmerTest(R)	Jensen-Shannon	Vegan(R)
	119	117	Temporal Dynamics of the Gut Bacteriome and Mycobiome in the Weanling Pig	Temporal Dynamics of the Gut Bacteriome and Mycobiome in the Weanling Pig	2020	https://www.mdpi.com/2076-2607/8/6/868	https://www.ncbi.nlm.nih.gov/sra?linkname=bioproject_sra_all&from_uid=613280	To analyze the temporal development of both the fecal microbiome and mycobiome from birth through two weeks post-weaning in healthy piglets to help gain insight into potential dietary interventions during this critical period.	23	207	21	24, 28, 35, 42, 45, 49, 56	Indoor Pens		Large White x Landrace	Mixed	No_Slaughter	2	12	No		Ad libitum	Available	Ad libitum	feces	Liquid Nitrogen	-80	16s rRNA	V4	MagAttract Power Microbiome Kit (Qiagen)	GTGCCAGCMGCCGCGGTAA		TAATCTWTGGGVHCATCAGG		MiSeq platform (Illumina)	300	paired		DADA2,QIIME2		Amplicon Sequence Variants	DADA2, QIIME2	SILVA v132	QIIME2		Shannon	Phyloseq(R)	Bray-Curtis	Vegan(R)
	120	118	Comparison of Bacterial Populations in the Ceca of Swine at Two Different Stages and Their Functional Annotations	Comparison of Bacterial Populations in the Ceca of Swine at Two Different Stages and Their Functional Annotations	2019	https://www.mdpi.com/2073-4425/10/5/382	https://www.ncbi.nlm.nih.gov/sra/PRJNA540190	To perform a comparative analysis of cecum microbiota of crossbred Korean native pigs at two different growth stages using 16S rRNA sequencing technology.	16	16		10, 16	Indoor Pens	8	Korean native x Yorkshire	Mixed	Yes	0	0	No		Ad libitum	Available	Ad libitum	cecum	Liquid Nitrogen	Unavailable	16s rRNA	V4-V5	DNA Isolation Kit (Qiagen)	515F	GTGCCAGCMGCCGCGGTAA	806R	GGACTACHVGGGTWTCTAAT	MiSeq platform (Illumina)	300	paired		FLASH,CD-HIT-DUP,RDnaTools,QIIME		Operational Taxonomic Units	CD-HIT-DUP	SILVA v132	QIIME, PyNAST		ACE, Chao1, Observed_species, Shannon, Simpson	QIIME	Weighted UniFrac	QIIME
	121	119	Dietary inclusion of Peptiva, a peptide-based feed additive, can accelerate the maturation of the fecal bacterial microbiome in weaned pigs	Dietary inclusion of Peptiva, a peptide-based feed additive, can accelerate the maturation of the fecal bacterial microbiome in weaned pigs	2020	https://bmcvetres.biomedcentral.com/articles/10.1186/s12917-020-02282-x	https://www.ncbi.nlm.nih.gov/sra/?term=SRP192997	To determine the effect of a commercially-formulated peptide additive, Peptiva, on the performance and fecal bacterial community profiles of weaned pigs raised in a commercial wean-to-finish swine facility.	1152	40	21	42, 63	Indoor Pens		Unavailable	Mixed	No_Slaughter	5.6	130	No		Unavailable	Available	Unavailable	feces	Unavailable	-20	16s rRNA	V1-V3	phenol/chloroform DNA extraction	27F	AGAGTTTGATCCTGGCTCAG	519R	GWATTACCGCGGCKGCTG	MiSeq platform (Illumina)	300	paired		Custom Perl scriptsm,Mothur		Operational Taxonomic Units	Custom Perl scripts	NCBI NT, LPSN	RDP Classifier, BLAST	3000	ACE, Chao1, Shannon, Simpson	Mothur	Bray-Curtis	Mothur
	122	120	Fecal Microbiota Transplantation Is Associated With Reduced Morbidity and Mortality in Porcine Circovirus Associated Disease	Fecal Microbiota Transplantation Is Associated With Reduced Morbidity and Mortality in Porcine Circovirus Associated Disease	2018	https://www.frontiersin.org/articles/10.3389/fmicb.2018.01631/full	https://www.ncbi.nlm.nih.gov/sra?linkname=bioproject_sra_all&from_uid=478067	To investigate fecal microbiota transplantation (FMT) as a means to prevent PCVAD in pigs co-infected with PRRSV and PCV-2d	20	40	24	48	Indoor Pens	10		Male	Yes	7.05,7.07	7.6,7.3	No		Ad libitum	Unavailable	Ad libitum	feces	Unavailable	-80	16s rRNA	V4	Mag-Bind Soil DNA 96 Kit (Omega Bio-tek)	Unavailable		Unavailable		MiSeq platform (Illumina)	250	paired		Mothur		Operational Taxonomic Units	UPARSE	GreenGenes v13.5	QIIME		Chao1, Observed_species	QIIME	Weighted UniFrac	QIIME
	123	121	The intestinal microbiota of piglets fed with wheat bran variants as characterised by 16S rRNA next-generation amplicon sequencing	The intestinal microbiota of piglets fed with wheat bran variants as characterised by 16S rRNA next-generation amplicon sequencing	2016	https://www.tandfonline.com/doi/full/10.1080/1745039X.2016.1160534	https://www.ncbi.nlm.nih.gov/sra/?term=SRX1298497	To characterise the intestinal microbiota of piglets fed with different wheat bran variants (native, fermented and extruded) in comparison to a control diet low in dietary fibre.	48	144	28		Indoor Pens	12	German Large White × Piétrain	Mixedd	Yes	0	0	No		Ad libitum	Available	Ad libitum	jejunum,ileum,colon	Dry Ice	-80	16s rRNA	V3-V4	QIAamp DNA Stool Mini Kit (Qiagen),phenol/chloroform DNA extraction	S-D-Bact-0341-b-S-17		S-D-Bact-0785-a-A-21		MiSeq platform (Illumina)	300	paired		USEARCH	2195343	Operational Taxonomic Units	QIIME	GreenGenes v13.8	Unavailable		Chao1, Observed_species, Shannon	QIIME	Weighted UniFrac, Unweighted UniFrac	QIIME
	124	122	Transport to the Slaughterhouse Affects the Salmonella Shedding and Modifies the Fecal Microbiota of Finishing Pigs	Transport to the Slaughterhouse Affects the Salmonella Shedding and Modifies the Fecal Microbiota of Finishing Pigs	2020	https://www.mdpi.com/2076-2615/10/4/676	https://www.ncbi.nlm.nih.gov/sra?linkname=bioproject_sra_all&from_uid=604689	To investigate if the transport from the farm to the slaughterhouse increases the load of Salmonella in feces and to determine a modification of the fecal microbiota in pigs.	50	71			Commercial Farm(s)		Unavailable	Mixedd	No	0	0	No		Unavailable	Unavailable	Unavailable	feces	Liquid Nitrogen	-80	16s rRNA	V3-V4	QIAamp DNA Stool Kit (Qiagen)	PCR1F_343	CTTTCCCTACACGACGCTCTTCCGATCTACGGRAGGCAGCAG	PCR1R_784	GGAGTTCAGACGTGTGCTCTTCCGATCTTACCAGGGTATCTAATCCT	MiSeq platform (Illumina)	250	paired		FastQC		Operational Taxonomic Units	QIIME	GreenGenes	QIIME		Shannon	Vegan(R)	Whittaker	Vegan(R)
	125	123	Dietary supplementation of red-osier dogwood polyphenol extract changes the ileal microbiota structure and increases Lactobacillus in a pig model	Dietary supplementation of red-osier dogwood polyphenol extract changes the ileal microbiota structure and increases Lactobacillus in a pig model	2021	https://amb-express.springeropen.com/articles/10.1186/s13568-021-01303-8#Abs1	https://www.ncbi.nlm.nih.gov/sra?linkname=bioproject_sra_all&from_uid=692786	To explore the effect of dietary ROD polyphenol extract on gut microbial composition in a pig model and deepen the understanding of mechanism by which ROD polyphenol extract plays a positive effect on intestinal microbes.	10	9			Indoor Pens	1	Duroc × Landrace × Large white	Mixedd	No_Slaughter	88.9	0	Not Mentioned		2x	Available	2x	ileum	Liquid Nitrogen	-80	16s rRNA	V4-V5	DNA Isolation Kit (Omega Bio-tek)	Unavailable		Unavailable		Illumina MiniSeq	300	paired		FLASH,QIIME		Operational Taxonomic Units	QIIME	GreenGenes	QIIME		Chao1, Shannon, Simpson, Observed_species	Mothur	Bray-Curtis, Unweighted UniFrac	GUniFrac packages(R)
-Mixed Study, Human and Pig samples	127	124	Influence of Pig Farming on the Human Nasal Microbiota: Key Role of Airborne Microbial Communities	Influence of Pig Farming on the Human Nasal Microbiota: Key Role of Airborne Microbial Communities	2018	https://journals.asm.org/doi/10.1128/AEM.02470-17	https://www.ncbi.nlm.nih.gov/sra/?term=PRJEB21578	To describe the influence of pig farming on the human nasal microbiota; to identify the sequence variants (SVs) predominantly shared between pigs, air from the pig enclosures, and pig farmers; to identify which of the latter were significantly associated with either the posterior or anterior nasal cavities of pig farmers; and to compare the findings derived by DADA2 with the outputs of the more t…	56	56			Commercial Farm(s)		Unavailable	Mixedd	No_Slaughter	0	0	Not Mentioned		Unavailable	Unavailable	Unavailable	nasal swabs	Unavailable	-20	16s rRNA	V4	DNA Mini Kit (Qiagen)	5′-GTGCCAGCMGCCGCGGTAA-3′		5′-GGACTACHVGGGTWTCTAAT-3		MiSeq platform (Illumina)	250	paired		DADA2		Amplicon Sequence Variants	DADA2	Unavailable	Unavailable		Chao1, Shannon	Vegan(R)	Jaccard, Ružička	Vegan(R)
	128	125	Pyrodextrin enhances intestinal function through changing the intestinal microbiota composition and metabolism in early weaned piglets	Pyrodextrin enhances intestinal function through changing the intestinal microbiota composition and metabolism in early weaned piglets	2020	https://link.springer.com/article/10.1007/s00253-020-10419-z	SRA Links for BioProject (Select 526793) - SRA - NCBI (nih.gov)	To investigate the effects of Pyrodextrin (PD) supplementation on growth performance, gut morphology, short-chain fatty acids (SCFAs), and the bacterial community in weaned piglets receiving dietary supplementation of 0.5% PD.	240		21	25, 42	Indoor Pens	10	Landrace	Mixed	Yes	0	0	No		Ad libitum	Available	Ad libitum	ileum,jejunum,feces	Unavailable	-20, -80	16s rRNA	V4	QIAamp DNA Stool Mini Kit (Qiagen)	343F	TACGGRAGGCAGCAG	798R	AGGGTATCTAATCCT	MiSeq platform (Illumina)	250	paired		Trimmomatic,FLASH,QIIME,UCHIME		Operational Taxonomic Units	USEARCH	GreenGenes v13.8	RDP Classifier		Chao1, Shannon, Simpson, Good_coverage	QIIME
	130	126	Yeast Probiotics Shape the Gut Microbiome and Improve the Health of Early-Weaned Piglets	Yeast Probiotics Shape the Gut Microbiome and Improve the Health of Early-Weaned Piglets	2018	https://www.frontiersin.org/articles/10.3389/fmicb.2018.02011/full	https://www.ncbi.nlm.nih.gov/sra/?term=SRP129888	tested two yeast probiotics (S. cerevisiae fermented egg white and S. cerevisiae fermented malt) on early-weaned piglets.	80	112	21	20,24,27,30	Commercial Farm(s)		Duroc, Landrace, Yorkshire	Mixed	No_Slaughter	0	0	No		Unavailable	Available	Unavailable	feces	Liquid Nitrogen	-80	16s rRNA	V4	phenol/chloroform DNA extraction	515F	Unavailable	806R	Unavailable	Illumina HiSeq	250	paired		QIIME		Operational Taxonomic Units	Mothur	RDP	RDP Classifier		Chao1, Shannon, Faith_PD	QIIME	Unweighted UniFrac	QIIME
	131	127	Metagenomic Characterization of Intestinal Regions in Pigs With Contrasting Feed Efficiency	Metagenomic Characterization of Intestinal Regions in Pigs With Contrasting Feed Efficiency	2020	https://www.frontiersin.org/articles/10.3389/fmicb.2020.00032/full	https://www.ncbi.nlm.nih.gov/sra?linkname=bioproject_sra_all&from_uid=575543	To characterize the microbiomes within the intestine of FE contrasting Duroc × (Landrace × Yorkshire) (DLY) pigs with a comprehensive representation of diverse sampling sites (ileum, cecum, and colon) and a metagenomic sequencing approach.	226	18		141	Indoor Pens	7	Duroc × Landrace × Yorkshire	Female	Yes	0	0	No		Unavailable	Unavailable	Unavailable	ileum,cecum,colon	Unavailable	Unavailable	Metagenomics	Not Applicable	Soil Genome DNA Isolation Kit (Qiagen)	Not Applicable		Not Applicable		Illumina HiSeq	150	paired		Readfq,SOAPdenovo		Open Reading Frames	CD-HIT	NCBI NR	DIAMOND		Chao1, Shannon	Vegan(R)	Bray-Curtis	Vegan(R)
-Multiple kits mentioned from reference, none specified as kit used in study	132	128	Effect of Cyberlindnera jadinii yeast as a protein source on intestinal microbiota and butyrate levels in post-weaning piglets	Effect of Cyberlindnera jadinii yeast as a protein source on intestinal microbiota and butyrate levels in post-weaning piglets	2020	https://animalmicrobiome.biomedcentral.com/articles/10.1186/s42523-020-00031-x#availability-of-data-and-materials	https://www.ncbi.nlm.nih.gov/sra?linkname=bioproject_sra_all&from_uid=580284	To investigate the effect of Cyberlindnera jadinii as a protein to replace 40% of the conventional proteins in a diet for weanling pigs on the microbiota in the small and large intestine, colonic short-chain fatty acid concentration, and colonic histopathology parameters.	72	116	28	30, 32, 35, 42	Indoor Pens	5	[Norwegian Landrace x Yorkshire z-line x Duroc] x [Norwegian Landrace × Duroc]	Mixed	Yes	0	0	Not Mentioned		Ad libitum	Available	Ad libitum	ileum,colon,cecum	Liquid Nitrogen	-80	16s rRNA	V1-V3	Unavailable	27F	AGAGTTTGATCCTGGCTCAG	534R	ATTACCGCGGCTGCTGG	Illumina HiSeq	300	paired		DADA2(R)		Amplicon Sequence Variants	DADA2(R)	GreenGenes v13.8	RDP Classifier		Shannon, Observed_species	R_software	Bray-Curtis	R_software
	133	129	The Effect of Burn Resuscitation Volumes on the Gut Microbiome in a Swine Model	The Effect of Burn Resuscitation Volumes on the Gut Microbiome in a Swine Model	2020	https://journals.lww.com/shockjournal/Fulltext/2020/09000/The_Effect_of_Burn_Resuscitation_Volumes_on_the.13.aspx	https://www.ncbi.nlm.nih.gov/sra?linkname=bioproject_sra_all&from_uid=573749	To investigate the effect of different resuscitation volumes on the gut microbiome and proteins critical for intestinal absorption utilizing an established porcine 40% TBSA burn model.	17	44		90	Indoor Pens	1	Yorkshire	Female	Yes	40.9	0	Not Mentioned		Ad libitum	Available	Ad libitum	feces	Unavailable	-80	16s rRNA	V1-V2	QIAamp DNA Stool Mini Kit (Qiagen)	NAGAGTTTGATCMTGGCTCAG		NGCTGCCTCCCGTAGGAGT		MiSeq platform (Illumina)	300	paired	5043315	DADA2		Operational Taxonomic Units	QIIME2	GreenGenes v13.8	QIIME2		Shannon, Oberserved_OTUs, Faith_PD, Pielou	QIIME2	Jaccard, Bray-Curtis, Weighted UniFrac, Unweighted UniFrac	QIIME2
	134	130	Impact of Raised without Antibiotics Measures on Antimicrobial Resistance and Prevalence of Pathogens in Sow Barns	Impact of Raised without Antibiotics Measures on Antimicrobial Resistance and Prevalence of Pathogens in Sow Barns	2022	https://www.mdpi.com/2079-6382/11/9/1221	https://www.ncbi.nlm.nih.gov/sra?linkname=bioproject_sra_all&from_uid=844237	To investigate the impact of implementing an RWA production approach in sow barns on actual on-farm antibiotic use, the emergence of AMR, and the abundance of pathogens.		40		600	Commercial Farm(s)		Unavailable	Female	No_Slaughter	0	0	Yes	Treatment	Unavailable	Available	Unavailable	feces,nasal swabs	Unavailable	-80	Metagenomics	Not Applicable	Mag-Bind Universal Pathogen DNA Kit (Omega Bio-tek)	Not Applicable		Not Applicable		Illumina HiSeq	150	paired		MultiQC		Anti-Microbial Resistance Genes	CosmosID(GENUIS)	NCBI-RefSeq, PATRIC, M5NR, ENA, DDBJ, CARD, ResFinder, ARDB, ARG-ANNOT	CosmosID(GENUIS)		Shannon		Bray-Curtis
-Mutliple sampling days	135	131	Gut microbiome contributions to altered metabolism in a pig model of undernutrition	Gut microbiome contributions to altered metabolism in a pig model of undernutrition	2021	https://www.pnas.org/doi/full/10.1073/pnas.2024446118#sec-3	https://www.ebi.ac.uk/ena/browser/view/PRJEB38446	To examine the influence of the gut microbiome on weight gain in the domestic pig, Sus scrofa domesticus.		563	29		Indoor Pens	1	Landrace × Yorkshire	Mixed	No_Slaughter	0	0	No		Ad libitum	Available	Ad libitum	feces	Unavailable	Unavailable	16s rRNA	V4	phenol/chloroform DNA extraction	Unavailable		Unavailable		MiSeq platform (Illumina)	250	paired		DADA2(R)		Amplicon Sequence Variants	DADA2(R)	GreenGenes v13.8	DADA2(R)
	135	131	Gut microbiome contributions to altered metabolism in a pig model of undernutrition	Gut microbiome contributions to altered metabolism in a pig model of undernutrition	2021	https://www.pnas.org/doi/full/10.1073/pnas.2024446118#sec-3	https://www.ebi.ac.uk/ena/browser/view/PRJEB38446	To examine the influence of the gut microbiome on weight gain in the domestic pig, Sus scrofa domesticus.		181	29		Indoor Pens	1	Landrace × Yorkshire	Mixed	No_Slaughter	0	0	No		Ad libitum	Available	Ad libitum	feces	Unavailable	Unavailable	Metagenomics	Not Applicable	phenol/chloroform DNA extraction	Unavailable		Unavailable		Illumina NovaSeq 6000	150	paired		Bowtie2,MegaHit		Open Reading Frames	Prokka	CAZy	Unavailable
-Lederhosen pipeline	136	132	Salmonella enterica Serovar Typhimurium Exploits Inflammation to Modify Swine Intestinal Microbiota	Salmonella enterica Serovar Typhimurium Exploits Inflammation to Modify Swine Intestinal Microbiota	2016	https://www.frontiersin.org/articles/10.3389/fcimb.2015.00106/full	https://www.ncbi.nlm.nih.gov/sra?linkname=bioproject_sra_all&from_uid=302126	To compare the effects on the intestinal microbiota induced by a wild type and an attenuated S. Typhimurium in order to evaluate whether the modifications are correlated with the virulence of the strain.	31	44	28	28, 29, 30, 35, 40	Unavailable		Unavailable	Unavailable	Yes	0	0	No		Unavailable	Unavailable	Unavailable	feces,cecum,colon	Unavailable	Unavailable	16s rRNA	V3-V4	QIAamp DNA Stool Mini Kit (Qiagen)	515F	GTGCCAGCMGCCGCGGTAA	806R	GGACTACHVGGGTWTCTAAT	MiSeq platform (Illumina)	250	paired		QIIME	177198	Operational Taxonomic Units	UCLUST	GreenGenes v13.5	UCLUST, MatR	Yes	Shannon, Fisher	QIIME	Unweighted UniFrac, Bray-Curtis	QIIME
-Sampling age given in post weaning days; exact weaning day not given though	137	133	Influence of the Intestinal Microbiota on Colonization Resistance to Salmonella and the Shedding Pattern of Naturally Exposed Pigs	Influence of the Intestinal Microbiota on Colonization Resistance to Salmonella and the Shedding Pattern of Naturally Exposed Pigs	2019	https://journals.asm.org/doi/10.1128/mSystems.00021-19	https://www.ncbi.nlm.nih.gov/sra?linkname=bioproject_sra_all&from_uid=521510	To identify particular groups of bacteria associated with the outcome of Salmonella infection in pigs naturally infected with the pathogen.	15	45	Unavailable		Indoor Pens		Unavailable	Unavailable	No_Slaughter	0	0	No		Unavailable	Unavailable	Unavailable	feces	Unavailable	Unavailable	16s rRNA	V3-V4	QIAamp DNA Stool Mini Kit (Qiagen)	Unavailable		Unavailable		MiSeq platform (Illumina)	250	paired		QIIME		Operational Taxonomic Units	QIIME	GreenGenes	ChimeraSlayer		Shannon, Simpson, Chao1	Nmle(R), Vegan(R), Phyloseq(R)	Weighted UniFrac, Bray-Curtis	Vegan(R)
	138	134	Efficacy of medium-chain fatty acid salts distilled from coconut oil against two enteric pathogen challenges in weanling piglets	Efficacy of medium-chain fatty acid salts distilled from coconut oil against two enteric pathogen challenges in weanling piglets	2019	https://jasbsci.biomedcentral.com/articles/10.1186/s40104-019-0393-y	https://www.ebi.ac.uk/ena/browser/view/PRJEB30494	To evaluate the potential of a novel blend of MCFA salts (DIC) from distilled coconut oil with a lauric acid content to reduce enteropathogens and control intestinal diseases around weaning.	56	32	21, 28	38, 46, 40, 32	Indoor Pens	3	Landrace × Large White × Piétrain	Male	Yes	5.6,8.1	0	No		Ad libitum	Available	Ad libitum	colon	Unavailable	-80	16s rRNA	V3-V4	QIAamp DNA Stool Mini Kit (Qiagen)	TCGTCGGCAGCGTCAGATGTGTATAAGAGACAGCCTACGGGNGGCWGCAG		GTCTCGTGGGCTCGGAGATGTGTATAAGAGACAGGACTACHVGGGTATCTAATCC		MiSeq platform (Illumina)	250	paired		QIIME,ChimeraSlayer		Operational Taxonomic Units	QIIME, UCLUST	GreenGenes v13.8	UCLUST, FastTree		Chao1, Shannon	R_software	Whittaker, Bray-Curtis	R_software
-V34 primers	139	135	Analysis of Porcine Model of Fecal-Induced Peritonitis Reveals the Tropism of Blood Microbiome	Analysis of Porcine Model of Fecal-Induced Peritonitis Reveals the Tropism of Blood Microbiome	2021	https://www.frontiersin.org/articles/10.3389/fcimb.2021.676650/full#h3	https://www.ebi.ac.uk/ena/browser/view/PRJEB39083	To analyze the dynamics of the blood microbiome in a porcine model of polymicrobial bacteremia induced by fecal peritonitis.	6	72	Unavailable	Unavailable	Unavailable	Unavailable	Sus scrofa domesticus	Mixedd	Unavailable	45-55	0	No		Unavailable	Unavailable	Unavailable	blood	Unavailable	-20	16s rRNA	V3-V4	Power Fecal DNA Isolation Kit (MO BIO Laboratories),ZymoBiomics DNA Miniprep Kit (Zymo Research)	Unavailable		Unavailable		MiSeq platform (Illumina)	250	paired		Unavailable		Operational Taxonomic Units	VSEARCH	RDP	RDP Classifier
	140	136	Antimicrobial removal on piglets promotes health and higher bacterial diversity in the nasal microbiota	Antimicrobial removal on piglets promotes health and higher bacterial diversity in the nasal microbiota	2019	https://www.nature.com/articles/s41598-019-43022-y	https://www.ncbi.nlm.nih.gov/sra?linkname=bioproject_sra_all&from_uid=495126	To gain insights on the potential changes in nasal microbial composition due to antimicrobial treatments	Unavailable	31	Unavailable	Unavailable	Commercial Farm(s)		Unavailable	Mixedd	No_Slaughter	0	0	Yes	Treatment	Unavailable	Unavailable	Unavailable	nasal swabs	Phosphate-Buffered Saline	-20	16s rRNA	V3-V4	Macherey Nagel Kit (Macherey-Nagel)	TCGTCGGCAGCGTCAGATGTGTATAAGAGACAGCCTACGGGNGGCWGCAG		GTCTCGTGGGCTCGGAGATGTGTATAAGAGACAGGACTACHVGGGTATCTAATCC		MiSeq platform (Illumina)	250	paired		QIIME,USEARCH		Operational Taxonomic Units	QIIME, UCLUST	GreenGenes	RDP Classifier	Yes	Shannon	QIIME	Unweighted UniFrac	Vegan(R)
	141	137	Moderate dietary protein restriction alters the composition of gut microbiota and improves ileal barrier function in adult pig model	Moderate dietary protein restriction alters the composition of gut microbiota and improves ileal barrier function in adult pig model	2017	https://www.nature.com/articles/srep43412#Sec12	https://www.ncbi.nlm.nih.gov/sra/?term=SRP090426	To investigate impacts of dietary protein levels on gut bacterial community and gut barrier.	18	36	Unavailable	Unavailable	Indoor Pens	1	Duroc × Landrace × Yorkshire	Mixedd	Yes	62.3	97.88,94.02,101.43	Not Mentioned		Ad libitum	Available	Ad libitum	ileum,colon	Unavailable	-80	16s rRNA	V3-V4	DNA Stool Mini Kit (Qiagen)	338F	ACTCCTACGGGAGGCAGCA	806R	GGACTACHVGGGTWTCTAAT	MiSeq platform (Illumina)	300	paired		QIIME,UCHIME		Operational Taxonomic Units	UPARSE	Unavailable	Unavailable	Yes	Chao1, Shannon	Mothur
-cDNA used	142	138	Active bacterial communities of pig fecal microbiota transplantation suspension prepared and preserved under different conditions	Active bacterial communities of pig fecal microbiota transplantation suspension prepared and preserved under different conditions	2019	https://amb-express.springeropen.com/articles/10.1186/s13568-019-0787-4	https://www.ncbi.nlm.nih.gov/sra/?term=SRP169828	To compare the active bacterial communities of FMT suspension prepared and preserved under different conditions by high-throughput sequencing technology.	1	12		Unavailable	Commercial Farm(s)	1	Landrace × Yorkshire	Female	No_Slaughter	0	0	No		Unavailable	Unavailable	Unavailable	feces	Unavailable	-80	16s rRNA	V3-V4	Trizol reagent (Invitrogen)	341F	CCTAYGGGRBGCASCAG	806R	GGACTACNNGGGTATCTAAT	MiSeq platform (Illumina)	250	paired		QIIME,		Operational Taxonomic Units	UPARSE	RDP	RDP Classifier	Yes	Chao1, Shannon, ACE	Mothur	Bray-Curtis	Mothur
	143	139	Burn resuscitation strategy influences the gut microbiota-liver axis in swine	Burn resuscitation strategy influences the gut microbiota-liver axis in swine	2020	https://www.nature.com/articles/s41598-020-72511-8#Abs1	https://www.ncbi.nlm.nih.gov/sra?linkname=bioproject_sra_all&from_uid=629013	To evaluate the impact of different resuscitation strategies on the gut microbiota and hepatic (dys)function and gene expression.	30	79			Commercial Farm(s)	6	Yorkshire	Female	Yes	41		No		Ad libitum	Available	Ad libitum	rectum	Unavailable	-80	16s rRNA	V1-V2	QIAamp PowerFecal DNA Kit (Qiagen)	27F		355R		MiSeq platform (Illumina)	300	paired		DADA2,QIIME2		Amplicon Sequence Variants	FastTree, QIIME2	GreenGenes v13.8	Naïve Bayes classifier	Yes	Faith_PD, Shannon, Pielou	QIIME2	Bray-Curtis, Weighted UniFrac, Unweighted UniFrac	QIIME2
	144	140	Rapid Gut Adaptation to Preterm Birth Involves Feeding-Related DNA Methylation Reprogramming of Intestinal Genes in Pigs	Rapid Gut Adaptation to Preterm Birth Involves Feeding-Related DNA Methylation Reprogramming of Intestinal Genes in Pigs	2020	https://www.frontiersin.org/articles/10.3389/fimmu.2020.00565/full#h3	https://www.ncbi.nlm.nih.gov/geo/query/acc.cgi?acc=GSE108284	To investigate whether intestinal epigenetic changes are involved in the gut response to preterm birth and the first feeding.	168	87	26	0, 5, 26	Indoor Pens		Danish Landrace × Large White × Duroc	Mixed	Yes	17.7,25,28.3,22.8,26.2	57.1,49,53,55.3	Not Mentioned		Unavailable	Available	9x	colon	Liquid Nitrogen	-80	16s rRNA	V3-V4	Unavailable	Unavailable		Unavailable		Illumina HiSeq	150	paired		UPARSE		Operational Taxonomic Units	UPARSE	SILVA 123	UPARSE		Shannon
	145	141	A bovine lactoferricin-lactoferrampin-encoding Lactobacillus reuteri CO21 regulates the intestinal mucosal immunity and enhances the protection of piglets against enterotoxigenic Escherichia coli K88 challenge	A bovine lactoferricin-lactoferrampin-encoding Lactobacillus reuteri CO21 regulates the intestinal mucosal immunity and enhances the protection of piglets against enterotoxigenic Escherichia coli K88 challenge	2021	https://www.tandfonline.com/doi/full/10.1080/19490976.2021.1956281	https://www.ncbi.nlm.nih.gov/sra/?term=SRP260545	To determine the mechanism of a bovine lactoferricin-lactoferrampin (LFCA)-encoding Lactobacillus reuteri CO21 (LR-LFCA) to enhance the intestinal mucosal immunity.	100	72	28	4, 50	Indoor Pens	1	Duroc × Large White × Landrace	Mixed	Yes	1.29	0	No		Unavailable	Available	Unavailable	cecum	Unavailable	-80	16s rRNA	V3-V4	E.Z.N.A. Stool DNA Kit (Omega Bio-Tek)	341F	CCTACGGGNGGCWGCAG	806R	GGACTACHVGGGTATCTAAT	Illumina HiSeq	250	paired		Unavailable		Unavailable	Unavailable	Unavailable	Unavailable
	146	142	Differences in gut microbiota composition in finishing Landrace pigs with low and high feed conversion ratios	Differences in gut microbiota composition in finishing Landrace pigs with low and high feed conversion ratios	2018	https://link.springer.com/article/10.1007/s10482-018-1057-1	https://www.ncbi.nlm.nih.gov/sra?linkname=bioproject_sra_all&from_uid=352895	To evaluate the microbial communities in the gut and feces from female finishing Landrace pigs with high and low feed conversion ratio (FCR) by 16S rRNA gene amplicon sequencing	120	2	Unavailable	165, 166	Indoor Pens	10	Landrace	Female	Yes	50-100	0	Not Mentioned		Ad libitum	Available	Unavailable	feces,ileum,colon,duodenum,jejunum,cecum,rectum	Liquid Nitrogen	Unavailable	16s rRNA	V3-V4	QIAamp DNA Stool Mini Kit (Qiagen)	341F	GTGCCAGCMGCCGCGGTAA	806R	GGACTACHVGGGTWTCTAAT	Illumina HiSeq	250	paired		QIIME,UCHIME		Operational Taxonomic Units	UPARSE	RDP	RDP Classifier		ACE, Chao1, Shannon, Simpson	QIIME	Weighted UniFrac, Unweighted UniFrac	QIIME
-Multiple sample days	147	143	A large-scale metagenomic survey dataset of the post-weaning piglet gut lumen	A large-scale metagenomic survey dataset of the post-weaning piglet gut lumen	2021	https://academic.oup.com/gigascience/article/10/6/giab039/6291567	https://www.ncbi.nlm.nih.gov/sra/?term=PRJNA526405	To generate a publicly available databank of the faecal metagenome of weaner piglets aged between 3 and 9 weeks old, treated with different probiotic formulations and intramuscular antibiotic treatment.	168	4513	21		Indoor Pens	6	Duroc × Large White × Landrace	Male	No_Slaughter	6.5	Available	Yes	Treatment	Ad libitum	Available	Ad libitum	feces	Unavailable	4	16s rRNA	Unavailable	MagAttract PowerMicrobiome DNA/RNA EP Kit (Qiagen)	Unavailable		Unavailable		Illumina NovaSeq 6000	150	paired		BBduk(BBTools)		Operational Taxonomic Units	RDP Classifier	RDP	RDP Classifier	Yes	Chao1, Shannon, Simpson	Phyloseq(R)
-Multiple sample days	148	144	Fecal microbial composition and functional diversity of Wuzhishan pigs at different growth stages	Fecal microbial composition and functional diversity of Wuzhishan pigs at different growth stages	2021	https://amb-express.springeropen.com/articles/10.1186/s13568-021-01249-x	https://www.ncbi.nlm.nih.gov/sra/?term=PRJNA736793	To investigate the characteristics of the gut microbiota in different growth stages of Wuzhishan pigs.	21	26	Unavailable		Commercial Farm(s)		Wuzhishan	Mixed	No_Slaughter	2.5-3.5,3.5-4.5	7-10,20-26	No		Ad libitum	Available	Ad libitum	feces	Unavailable	-80	16s rRNA	V3-V4	QIAamp DNA Stool Mini Kit (Qiagen)	338F	ACTCCTACGGGAGGCAGCA	806R	GGACTACHVGGGTWTCTAAT	Illumina HiSeq	250	paired	1474150	FLASH,Trimmomatic,UCHIME		Operational Taxonomic Units	USEARCH	SILVA	RDP Classifier	Yes	Chao1, Shannon, Simpson	Mothur	Weighted UniFrac	QIIME
	149	145	Metagenomic Analysis of Cecal Microbiome Identified Microbiota and Functional Capacities Associated with Feed Efficiency in Landrace Finishing Pigs	Metagenomic Analysis of Cecal Microbiome Identified Microbiota and Functional Capacities Associated with Feed Efficiency in Landrace Finishing Pigs	2017	https://www.frontiersin.org/articles/10.3389/fmicb.2017.01546/full	https://www.ncbi.nlm.nih.gov/sra/?term=SRP108960	To investigate differences between the microbial communities found in the cecal contents of female finishing Landrace pigs with high and low feed efficiency (FE)	120	10	Unavailable	166	Indoor Pens	10	Landrace	Female	Yes	0	0	No		Ad libitum	Available	Ad libitum	cecum	Unavailable	Unavailable	Metagenomics	Not Applicable	QIAamp DNA Stool Mini Kit (Qiagen)	Not Applicable		Not Applicable		Illumina HiSeq	150	paired		SOAPdenovo2		Metagenome Assembled Genomes, Open Reading Frames	SOAPdenovo, MetaGeneMark	NCBI, NCBI-NR	SOAPdenovo, CD-HIT	Unavailable	Unavailable	Unavailable	Unavailable	Unavailable
	150	146	Investigating the effects of peptide-based, MOS and protease feed additives on the growth performance and fecal microbial composition of weaned pigs	Investigating the effects of peptide-based, MOS and protease feed additives on the growth performance and fecal microbial composition of weaned pigs	2022	https://jasbsci.biomedcentral.com/articles/10.1186/s40104-022-00681-8#availability-of-data-and-materials	https://www.ncbi.nlm.nih.gov/sra?linkname=bioproject_sra_all&from_uid=769941	To investigate the impact of a peptide-based product (Peptiva) in combination with mannose oligosaccharides (MOS) and an exogenous protease on the performance and fecal microbiome of nursery pigs.	1097	52	21	42, 56	Indoor Pens	24	Unavailable	Mixed	No_Slaughter	7	0	No		Unavailable	Available	Unavailable	feces	Unavailable	-20`	16s rRNA	V1-V3	phenol/chloroform DNA extraction	27F	AGAGTTTGATCCTGGCTCAG	519R	GWATTACCGCGGCKGCTG	MiSeq platform (Illumina)	300	paired		Mothur		Operational Taxonomic Units	Mothur	NCBI-NT	BLAST, RDP Classifier	Unavailable	ACE, Chao1, Shannon, Simpson	Mothur	Bray-Curtis	Mothur
	151	147	Xylanase modulates the microbiota of ileal mucosa and digesta of pigs fed corn-based arabinoxylans likely through both a stimbiotic and prebiotic mechanism	Xylanase modulates the microbiota of ileal mucosa and digesta of pigs fed corn-based arabinoxylans likely through both a stimbiotic and prebiotic mechanism	2021	https://journals.plos.org/plosone/article?id=10.1371/journal.pone.0246144	https://www.ncbi.nlm.nih.gov/sra?linkname=bioproject_sra_all&from_uid=664606	To characterize the impact of insoluble corn-based fiber, xylanase, and an arabinoxylan-oligosaccharide on ileal digesta and mucosa microbiome of pigs.	60	120	Unavailable		Indoor Pens	Unavailable	Camborough	Female	No	25.4	0	Not Mentioned		Ad libitum	Available	Ad libitum	ileum	Liquid Nitrogen	-80	16s rRNA	V4	DNeasy PowerLyzer PowerSoil Kit (Qiagen)	515F	GTGYCAGCMGCCGCGGTAA	806R	GGACTACNVGGGTWTCTAAT	MiSeq platform (Illumina)	150	paired		Mothur		Operational Taxonomic Units	Mothur	SILVA SSU v132	Mothur	Unavailable	Chao1, Shannon, Simpson	SAS	Unavailable	Unavailable
	152	148	Effect of Fermented Corn-Soybean Meal on Serum Immunity, the Expression of Genes Related to Gut Immunity, Gut Microbiota, and Bacterial Metabolites in Grower-Finisher Pigs	Effect of Fermented Corn-Soybean Meal on Serum Immunity, the Expression of Genes Related to Gut Immunity, Gut Microbiota, and Bacterial Metabolites in Grower-Finisher Pigs	2019	https://www.frontiersin.org/articles/10.3389/fmicb.2019.02620/full#h7	https://www.ncbi.nlm.nih.gov/sra?linkname=bioproject_sra_all&from_uid=524989	To assess the effects of corn-soybean fermented feed on serum immunity factors and the expression of genes related to gut immunity.	48	27	Unavailable		Indoor Pens	4	Duroc × Landrace × Large White	Male	Yes	59.131	110	Not Mentioned		Ad libitum	Available	Ad libitum	duodenum,colon	Unavailable	-80	16s rRNA	V4-V5	phenol/chloroform DNA extraction	Unavailable		Unavailable		Illumina HiSeq	250	paired		FLASH,QIIME,UCHIME		Operational Taxonomic Units	UPARSE	GreenGenes	RDP Classifier	Unavailable	ACE, Chao1, Shannon, Simpson, Observed_species	QIIME	Unavailable	Unavailable
	153	149	RNA-Based Amplicon Sequencing Reveals Microbiota Development during Ripening of Artisanal versus Industrial Lard d'Arnad	RNA-Based Amplicon Sequencing Reveals Microbiota Development during Ripening of Artisanal versus Industrial Lard d'Arnad	2017	https://journals.asm.org/doi/10.1128/AEM.00983-17	https://www.ncbi.nlm.nih.gov/sra/?term=SRP093184	To investigate the impact of maturation temperature and NaCl concentration on the microbiota developed during curing and ripening of Lard d’Arnad.	Unavailable	52	Unavailable	Unavailable	Commercial Farm(s)	Not Applicable	Unavailable	Unavailable	No	0	160	No		Unavailable	Unavailable	Unavailable	lard	Unavailable	Unavailable	16s rRNA	V3-V4	Unavailable	TCGTCGGCAGCGTCAGATGTGTATAAGAGACAGCCTACGGGNGGCWGCAG		GTCTCGTGGGCTCGGAGATGTTATAGAGACAGGACTACHVGGGTATCTAATC		MiSeq platform (Illumina)	250	paired		FLASH,QIIME,USEARCH		Operational Taxonomic Units	USEARCH	GreenGenes	RDP Classifier	Unavailable	Good coverage, Shannon, Chao1, Observed_species	Vegan(R)	Weighted UniFrac	R_software
	154	150	Vaginal microbiota differences associated with pelvic organ prolapse risk during late gestation in commercial sows	Vaginal microbiota differences associated with pelvic organ prolapse risk during late gestation in commercial sows	2021	https://academic.oup.com/biolreprod/article/105/6/1545/6372632#323995015	https://www.ncbi.nlm.nih.gov/sra?linkname=bioproject_sra_all&from_uid=739728	To identify changes in sow vaginal microbiota that may be associated with pelvic organ prolapse (POP).	3035	381	Unavailable	Unavailable	Commercial Farm(s)	Not Applicable	Mixedd	Female	No_Slaughter	0	0	No		Unavailable	Unavailable	Unavailable	vagina	Phosphate-Buffered Saline	-80	16s rRNA	V4	DNeasy PowerLyzer PowerSoil Kit (Qiagen)	515F	GTGYCAGCMGCCGCGGTAA	806R	GGACTACNVGGGTWTCTAAT	MiSeq platform (Illumina)	Unavailable			Mothur (MiSeq_SOP)		Operational Taxonomic Units	Mothur (MiSeq_SOP)	SILVA SSU v138	Mothur (MiSeq_SOP)	Unavailable	Chao1, Shannon, Simpson	Phyloseq(R)	Bray-Curtis	Phyloseq(R)
	155	151	Dynamics of the fecal microbiome and antimicrobial resistome in commercial piglets during the weaning period	Dynamics of the fecal microbiome and antimicrobial resistome in commercial piglets during the weaning period	2021	https://www.nature.com/articles/s41598-021-97586-9#data-availability	https://www.ncbi.nlm.nih.gov/sra?linkname=bioproject_sra_all&from_uid=892166	To characterize the alteration of the fecal microbiome and antimicrobial resistance (AMR) determinants in 24 piglets at day 3 pre-weaning (D. − 3), weaning day (D.0), days 3 (D.3) and 8 post-weaning (D.8), using whole-genome shotgun sequencing.	24	96	Unavailable	Unavailable	Commercial Farm(s)	Not Applicable	Landrace × Large White × Duroc Jersey	Mixed	No_Slaughter	0	0	Yes	Treatment	Unavailable	Available	Unavailable	rectum	Dry Ice	-80	Metagenomics	Not Applicable	QIAamp Fast DNA Stool Mini Kit (Qiagen)	Not Applicable		Not Applicable		Illumina HiSeq	250	paired		Trimmomatic		Operational Taxonomic Units, Antibiotic Resistant Genes	Bowtie2	NCBI-NR, ARG-ANNOT, CARD	DIAMOND, ARGDIT, CD-HIT	Yes	Shannon	QIIME2	Bray-Curtis	QIIME2
	156	152	Gut microbiome diversity of porcine peritonitis model of sepsis	Gut microbiome diversity of porcine peritonitis model of sepsis	2022	https://www.nature.com/articles/s41598-022-21079-6#Abs1	https://www.ncbi.nlm.nih.gov/sra?linkname=bioproject_sra_all&from_uid=807586	To compare faecal microbiome composition of 12 animals in a porcine peritonitis model of sepsis.	12	36	Unavailable	Unavailable	Indoor Pens		Czech national Black Spotted Presticke	Mixed	No_Slaughter	44.5	0	No		Ad libitum	Available	2x	feces	Unavailable	-80	16s rRNA	V4	NucleoSpin Soil Isolation Kit (Macherey-Nagel)	Unavailable		Unavailable		MiSeq platform (Illumina)	250	paired		DADA2(R)		Amplicon Sequence Variants	DADA2(R)	SILVA v128	MicrobiomeAnalyst	Yes	Chao1, Shannon, Simpson	Vegan(R)	Bray-Curtis	Vegan(R)
	157	153	Enteroendocrine peptides, growth, and the microbiome during the porcine weaning transition	Enteroendocrine peptides, growth, and the microbiome during the porcine weaning transition	2022	https://animalmicrobiome.biomedcentral.com/articles/10.1186/s42523-022-00206-8	https://www.ncbi.nlm.nih.gov/sra?linkname=bioproject_sra_all&from_uid=61328 https://www.ncbi.nlm.nih.gov/sra?linkname=bioproject_sra_all&from_uid=673841	The study aimed to examine if changes in the piglet microbiome between birth and during the weaning transition can be correlated either positively or negatively with growth rate and plasma concentrations of enteroendocrine peptides	48	207, 305	21	1, 21, 24, 28	Indoor Pens		Large White × Landrace	Mixed	No_Slaughter	1.66	6.94	No		Ad libitum	Available	Ad libitum	feces	Liquid Nitrogen	-80	16s rRNA	V4	MagAttract Power Microbiome Kit (Qiagen)	515F	GTGCCAGCMGCCGCGGTAA	806R	GGACTACHVGGGTWTCTAAT	MiSeq platform (Illumina)	250	paired		DADA2(QIIME2)	10039464	Amplicon Sequence Variants	QIIME2	SILVA v138	QIIME2		Unavailable	Unavailable	Bray-Curtis	QIIME2
-Multiple sampling days	158	154	Chlortetracycline Enhances Tonsil Colonization and Fecal Shedding of Multidrug-Resistant Salmonella enterica Serovar Typhimurium DT104 without Major Alterations to the Porcine Tonsillar and Intestinal Microbiota	Chlortetracycline Enhances Tonsil Colonization and Fecal Shedding of Multidrug-Resistant Salmonella enterica Serovar Typhimurium DT104 without Major Alterations to the Porcine Tonsillar and Intestinal Microbiota	2019	https://journals.asm.org/doi/10.1128/AEM.02354-18	https://www.ncbi.nlm.nih.gov/sra/SRP152970	To determine the effect of in-feed chlortetracycline (400 g/ton) on shedding and colonization of pigs challenged with the MDR S. Typhimurium strain DT104.	44	487	21	37, 40, 42, 43, 44, 46, 49	Indoor Pens		Unavailable	Mixed	Yes	0	0	Yes	Treatment	Ad libitum	Unavailable	Ad libitum	feces,cecum,ileum,tonsils		-80	16s rRNA	V4	PowerMag Microbiome RNA/DNA Isolation Kit (Qiagen)	515F	GTGCCAGCMGCCGCGGTAA	806R	GGACTACHVGGGTWTCTAAT	MiSeq platform (Illumina)	250	paired		DADA2(R)		Operational Taxonomic Units	RDP Classifier	SILVA SSU v128	RDP Classifier		Shannon	QIIME	Bray-Curtis	Vegan(R), Phyloseq(R)
	159	155	Rapeseed-based diet modulates the imputed functions of gut microbiome in growing-finishing pigs	Rapeseed-based diet modulates the imputed functions of gut microbiome in growing-finishing pigs	2020	https://www.ncbi.nlm.nih.gov/pmc/articles/PMC7287078/	https://www.ncbi.nlm.nih.gov/sra?linkname=bioproject_sra_all&from_uid=591752	To assess the effects of a rapeseed-based diet on the gut microbiome composition of growing-finishing pigs.	84	144	Unavailable	Unavailable	Indoor Pens	6	Norwegian Landrace	Mixed	No	25	0	No		Ad libitum	Available	Ad libitum	ileum,cecum,colon	Liquid Nitrogen	-80	16s rRNA	V1-V3	QIAamp DNA Stool Mini Kit (Qiagen)	27F	AGAGTTTGATCCTGGCTCAG	534R	ATTACCGCGGCTGCTGG	MiSeq platform (Illumina)	300	paired		UPARSE(USEARCH),UCHIME		Operational Taxonomic Units	UCHIME	GreenGenes	PyNAST(QIIME), RDP Classifier		Shannon, Observed OTUs, Chao1	QIIME	Unweighted UniFrac, Weighted UniFrac	QIIME, MicrobiomeAnalyst
-Snakemake pipeline -DRAM pipeline for further annotation	160	156	Bacterial topography of the upper and lower respiratory tract in pigs	Bacterial topography of the upper and lower respiratory tract in pigs	2023	https://animalmicrobiome.biomedcentral.com/articles/10.1186/s42523-023-00226-y	https://www.ncbi.nlm.nih.gov/sra?linkname=bioproject_sra_all&from_uid=825695	To characterize the bacterial topography of three URT (nostrils, choana, and tonsils) and LRT (proximal trachea, left caudal lobe and secondary bronchi) sites in pigs.	6	50	Unavailable	31.5	Indoor Pens		Danish Landrace × Yorkshire × Duroc	Unavailable	No	10.5	30	Unavailable		Unavailable	Unavailable	Unavailable	nasal swabs,trachea	Unavailable	-20	Metagenomics	Not Applicable	DNeasy PowerSoil Kit (Qiagen)	Not Applicable		Not Applicable		Illumina HiSeq	150	paired		Fastp,MetaSpades		Metagenome Assembled Genomes	GTDB-tk, MetaWRAP	GTDB	GTDB-tk
	160	156	Bacterial topography of the upper and lower respiratory tract in pigs	Bacterial topography of the upper and lower respiratory tract in pigs	2023	https://animalmicrobiome.biomedcentral.com/articles/10.1186/s42523-023-00226-y	https://www.ncbi.nlm.nih.gov/sra?linkname=bioproject_sra_all&from_uid=825696	To characterize the bacterial topography of three URT (nostrils, choana, and tonsils) and LRT (proximal trachea, left caudal lobe and secondary bronchi) sites in pigs.	6	50	Unavailable	31.5	Indoor Pens		Danish Landrace × Yorkshire × Duroc	Unavailable	No	10.5	30	Unavailable		Unavailable	Unavailable	Unavailable	nasal swabs,choana,tonsils,trachea,bronchi,caudal lobe	Unavailable	-20	16s rRNA	V3-V4	DNeasy PowerSoil Kit (Qiagen)	338F	ACTCCTACGGGAGGCAG	530R	GTATTACCGCGGCTGCTG	Illumina HiSeq	300	paired		DADA2(R)		Amplicon Sequence Variants	DADA2(R)	SILVA v132	DADA2(R)		Chao1, Shannon	Vegan(R)	Bray-Curtis	Phyloseq(R)
	161	157	Structure and Function of the Fecal Microbiota in Diarrheic Neonatal Piglets	Structure and Function of the Fecal Microbiota in Diarrheic Neonatal Piglets	2017	https://www.frontiersin.org/articles/10.3389/fmicb.2017.00502/full	https://www.ncbi.nlm.nih.gov/sra?linkname=bioproject_sra_all&from_uid=340296	To investigate the composition and functional potential of the fecal microbiota in neonatal piglets.	20	3	Not Applicable	7, 8, 9, 10	Commercial Farm(s)	7	Large White	Mixed	No_Slaughter	0	0	Yes	All	Ad libitum	Available	Ad libitum	feces	Liquid Nitrogen	Unavailable	16s rRNA	V4	TIANamp Stool DNA Kit (Tiangen)	515F	GTGCCAGCMGCCGCGGTAA	806R	GGACTACHVGGGTWTCTAAT	Illumina HiSeq	250	paired	1123687	FLASH,QIIME,UCHIME		Operational Taxonomic Units	UPARSE	GreenGenes	RDP Classifier		Shannon, Species richness	QIIME	Weighted UniFrac	QIIME
	161	157	Structure and Function of the Fecal Microbiota in Diarrheic Neonatal Piglets	Structure and Function of the Fecal Microbiota in Diarrheic Neonatal Piglets	2017	https://www.frontiersin.org/articles/10.3389/fmicb.2017.00502/full	https://www.ncbi.nlm.nih.gov/sra?linkname=bioproject_sra_all&from_uid=340297	To investigate the composition and functional potential of the fecal microbiota in neonatal piglets.	20	6	Not Applicable	7, 8, 9, 11	Commercial Farm(s)	7	Large White	Mixed	No_Slaughter	0	0	Yes	All	Ad libitum	Available	Ad libitum	feces	Liquid Nitrogen	Unavailable	Metagenomics	Not Applicable	TIANamp Stool DNA Kit (Tiangen)	Not Applicable		Not Applicable		Illumina HiSeq	100	paired	1123687	SOAPdenovo,SOAPdenovo2		Open Reading Frames	MetaGeneMark	MicroNR	DIAMOND
	162	158	Early-Life Iron Deficiency and Subsequent Repletion Alters Development of the Colonic Microbiota in the Pig	Early-Life Iron Deficiency and Subsequent Repletion Alters Development of the Colonic Microbiota in the Pig	2019	https://www.frontiersin.org/articles/10.3389/fnut.2019.00120/full	https://www.ncbi.nlm.nih.gov/sra/?term=PRJNA543532	To determine whether early-life iron deficiency and subsequent repletion alter colonic microbial composition and fermentation end-product concentrations in pigs.	42	76	32	32, 61	Indoor Pens	1	Unavailable	Male	No	0	0	Yes	All	Ad libitum	Available	Ad libitum	colon,feces	Liquid Nitrogen	-80	16s rRNA	V3-V4	QIAamp DNA Stool Mini Kit (Qiagen)	V3F	Unavailable	V4R	Unavailable	MiSeq platform (Illumina)	250	paired		QIIME,ChimeraSlayer		Operational Taxonomic Units	UCLUST	GreenGenes v13.8	RDP Classifier	Yes	Observed OTUs, Shannon, Simpson	QIIME	Weighted UniFrac,Unweighted UniFrac	QIIME
	163	159	Effects of a traditional Chinese medicine formula containing the Coix seed and Lotus seed on the intestinal morphology and microbiota of local piglets	Effects of a traditional Chinese medicine formula containing the Coix seed and Lotus seed on the intestinal morphology and microbiota of local piglets	2021	https://amb-express.springeropen.com/articles/10.1186/s13568-021-01318-1	https://www.ncbi.nlm.nih.gov/sra?linkname=bioproject_sra_all&from_uid=778431	To reveal the effects of the TCM formula based on the Coix seed and Lotus seed on production performance, the structure of gastrointestinal villi, the gut microbiota of piglets, and the relations within the gut bacterial community.	40	12	Unavailable	Unavailable	Indoor Pens	10	Unavailable	Mixed	Yes	7.33	0	Yes	Treatment	Unavailable	Available	Unavailable	stomach,duodenum,colon,ileum,cecum,rectum	Unavailable	Unavailable	16s rRNA	Unavailable	Power Fecal DNA Isolation Kit (MO BIO Laboratories)	Pro341F	CCTACGGGNBGCASCAG	Pro 805R	GACTACNVGG GTATCTAATCC	Illumina HiSeq	150	paired		FLASH,QIIME,UCHIME		Operational Taxonomic Units	UPARSE	SILVA SSU v115	RDP Classifier		Observed OTUs, Shannon, Simpson, Chao1, ACE	QIIME	Unweighted UniFrac, Bray-Curtis	QIIME
	164	160	SYN‐004 (ribaxamase), an oral beta‐lactamase, mitigates antibiotic‐mediated dysbiosis in a porcine gut microbiome model	SYN‐004 (ribaxamase), an oral beta‐lactamase, mitigates antibiotic‐mediated dysbiosis in a porcine gut microbiome model	2017	https://academic.oup.com/jambio/article/123/1/66/6714296#383305388	https://www.ncbi.nlm.nih.gov/sra/?term=SRP093227	To evaluate an antibiotic inactivation strategy to protect the gut microbiome from antibiotic‐mediated damage.	10	122	Unavailable	53, 56, 64, 68	Indoor Pens		Yorkshire	Mixed	No_Slaughter	20	0	Yes	All	Ad libitum	Available	3x	feces	Unavailable	Room Temp	Metagenomics	Not Applicable	MOBIO Power‐Soil DNA Isolation Kit (Qiagen)	Not Applicable		Not Applicable		Illumina HiSeq	50	paired		CosmosID			CosmosID	GenBook	CosmosID				Bray-Curtis
MacQIIME pipeline	165	161	Neonatal Exposure to Amoxicillin Alters Long-Term Immune Response Despite Transient Effects on Gut-Microbiota in Piglets	Neonatal Exposure to Amoxicillin Alters Long-Term Immune Response Despite Transient Effects on Gut-Microbiota in Piglets	2019	https://www.frontiersin.org/articles/10.3389/fimmu.2019.02059/full	https://www.ncbi.nlm.nih.gov/sra/?term=SRP158254	To investigate the effects of an early-life standard therapeutic dose of amoxicillin on host immune function in pigs.	84	236	Unavailable	3, 7, 14, 21, 35, 49	Indoor Pens		Large White × Landrace × Duroc	Mixed	Yes	0	0	Yes	Treatment	Ad libitum	Available	Ad libitum	feces,cecum	Unavailable	-80	16s rRNA	Unavailable	QIAamp Fast DNA Stool Mini Kit (Qiagen)	Unavailable		Unavailable		MiSeq platform (Illumina)	300	paired		QIIME,UCHIME		Operational Taxonomic Units	USEARCH	RDP	RDP Classifier		Inverse Simpson	QIIME	Bray-Curtis	QIIME
	166	162	Donor-dependent fecal microbiota transplantation efficacy against necrotizing enterocolitis in preterm pigs	Donor-dependent fecal microbiota transplantation efficacy against necrotizing enterocolitis in preterm pigs	2022	https://www.nature.com/articles/s41522-022-00310-2#Abs1	https://www.ncbi.nlm.nih.gov/sra?linkname=bioproject_sra_all&from_uid=668104	To study donor-recipient microbiota dynamics in a controlled model system with a clear difference in NEC phenotype.	38	82	Not Applicable	5	Heated Incubators	1	Landrace × Yorkshire × Duroc	Mixed	Yes	0	0	Yes	Treatment	Ad libitum	Available	Ad libitum	colon	20% Sterile Glycerol	-80	16s rRNA	V3	phenol/chloroform DNA extraction	Unavailable		Unavailable		Illumina NovaSeq 6000	150	paired		Unavailable		Unavailable	Unavailable	GreenGenes v13.8	Unavailable	Yes	Shannon	Phyloseq(R)	Unweighted UniFrac, Weighted UniFrac	Phyloseq(R)
	166	162	Donor-dependent fecal microbiota transplantation efficacy against necrotizing enterocolitis in preterm pigs	Donor-dependent fecal microbiota transplantation efficacy against necrotizing enterocolitis in preterm pigs	2022	https://www.nature.com/articles/s41522-022-00310-2#Abs1	https://www.ncbi.nlm.nih.gov/sra?linkname=bioproject_sra_all&from_uid=668104	To study donor-recipient microbiota dynamics in a controlled model system with a clear difference in NEC phenotype.	38	82	Not Applicable	5	Heated Incubators	1	Landrace × Yorkshire × Duroc	Mixed	Yes	0	0	Yes	Treatment	Ad libitum	Available	Ad libitum	colon	20% Sterile Glycerol	-80	Metagenomics	Not Applicable	phenol/chloroform DNA extraction	Not Applicable		Not Applicable		Illumina NovaSeq 6000	150	paired		MetaWrap,BMTagger,Trim Galore		Open Reading Frames, Metagenome Assembled Genomes	MetaGeneMark, Linclust, seqkit, metaWRAP, Vamb, CoverM	NCBI-NR	Kaiju				Jaccard, Bray-Curtis
	167	163	Oral Metallo-Beta-Lactamase Protects the Gut Microbiome From Carbapenem-Mediated Damage and Reduces Propagation of Antibiotic Resistance in Pigs	Oral Metallo-Beta-Lactamase Protects the Gut Microbiome From Carbapenem-Mediated Damage and Reduces Propagation of Antibiotic Resistance in Pigs	2019	https://www.frontiersin.org/articles/10.3389/fmicb.2019.00101/full	https://www.ncbi.nlm.nih.gov/sra/?term=SRP093227	To evaluate a novel carbapenemase, SYN-006, in a porcine model of antibiotic-mediated gut dysbiosis.	16	122	Unavailable	82, 86	Indoor Pens		Yorkshire	Mixedd	No_Slaughter	20	0	Yes	Treatment	Ad libitum	Available	3x	feces	OMNIgene GUT sample kit collection tubes (DNA Genotek, Ottawa, ON, Canada)	Room Temp	Metagenomics	Not Applicable	MOBIO Power-Soil DNA Isolation Kit (Qiagen)	Not Applicable		Not Applicable		Illumina HiSeq	50	paired		BBTools		Unavailable	Unavailable	GenBook	CosmosID		Shannon	NMF(R)	Bray-Curtis	NMF(R)
	168	164	The fecal microbiota of piglets during weaning transition and its association with piglet growth across various farm environments	The fecal microbiota of piglets during weaning transition and its association with piglet growth across various farm environments	2021	https://journals.plos.org/plosone/article?id=10.1371/journal.pone.0250655	https://www.ncbi.nlm.nih.gov/sra/?term=PRJNA590802	To determine whether the changes observed in microbiota after weaning are the same across various rearing environments, and to capture features of microbiota associated with the robustness of piglets after weaning that are consistently observable across these different farms.	288	877	27	26, 35	Commercial Farm(s)	Not Applicable	Pietrain x Large White x Landrace	Male	No_Slaughter	8.18	0	Yes	Some	Unavailable	Available	Unavailable	feces	Ice	-80	16s rRNA	V3-V4	STAR DNA BTS Kit (Perkin Elmer)	PCR1F_460	CTTTCCCTACACGACGCTCTTCCGATCTACGGRAGGCAGCAG	PCR1R_460	GGAGTTCAGACGTGTGCTCTTCCG ATCTTACCAGGGTATCTAATCCT	MiSeq platform (Illumina)	300	paired		QIIME		Operational Taxonomic Units	UCLUST	GreenGenes	QIIME	Yes	Shannon	Phyloseq(R)	Weighted UniFrac,Unweighted UniFrac	Vegan(R)
	170	165	Time-course alterations of gut microbiota and short-chain fatty acids after short-term lincomycin exposure in young swine	Time-course alterations of gut microbiota and short-chain fatty acids after short-term lincomycin exposure in young swine	2021	https://link.springer.com/article/10.1007/s00253-021-11627-x#Sec1	https://www.ncbi.nlm.nih.gov/sra/?term=PRJNA750589	To explore the time-course changes in fecal microbial composition and microbiota-derived SCFA after 1-week lincomycin exposure.	20	64	21	31, 38, 45	Indoor Pens	10	Unavailable	Mixedd	No_Slaughter	5.47	0	Yes	Treatment	Ad libitum	Available	Ad libitum	feces	Liquid Nitrogen	-80	16s rRNA	V3-V4	E.Z.N.A. Soil DNA Kit (Omega Bio-tek)	338F	ACTCCTACGGGAGGCAGCAG	806R	GGACTACHVGGGTWTCTAAT	MiSeq platform (Illumina)	300	paired		Fastp,FLASH		Operational Taxonomic Units	UPARSE	SILVA v138	RDP Classifier		Sobs, Chao1, ACE, Shannon	JMP	Bray-Curtis	Majorbio I-Sanger Cloud Platform
	171	166	Characterization of the bacterial gut microbiota of piglets suffering from new neonatal porcine diarrhoea	Characterization of the bacterial gut microbiota of piglets suffering from new neonatal porcine diarrhoea	2015	https://bmcvetres.biomedcentral.com/articles/10.1186/s12917-015-0419-4	https://www.ncbi.nlm.nih.gov/sra/?term=SRP044282	To study the composition of the bacterial gut microbiota in relation to NNPD.	102	16	Unavailable	Unavailable	Commercial Farm(s)	Not Applicable	Unavailable	Mixed	No	1.394	0	Yes	Treatment	Unavailable	Unavailable	Unavailable	ileum,colon	Unavailable	-80	16s rRNA	V4-V5	Maxwell 16 LEV Blood DNA Kit (Promega)	Unavailable		Unavailable		Roche 454 GS-FLX sequencer	150	paired		BION-meta software		Operational Taxonomic Units	BION-meta	SILVA SSU	BION-meta				Bray-Curtis	Vegan(R)
	173	167	Effects of Zinc Oxide/Zeolite on Intestinal Morphology, Intestinal Microflora, and Diarrhea Rates in Weaned Piglets	Effects of Zinc Oxide/Zeolite on Intestinal Morphology, Intestinal Microflora, and Diarrhea Rates in Weaned Piglets	2021	https://link.springer.com/article/10.1007/s12011-020-02262-0#Abs1	https://www.ncbi.nlm.nih.gov/sra/?term=PRJNA638215	To investigate the effects of zinc oxide/zeolite on growth performance, serum biochemistry, intestinal morphology, and microflora of weaned piglets.	256	16	21	35	Indoor Pens	16	Duroc × Landrace × Large White	Mixed	No	6.78	0	No		Ad libitum	Available	4x	ileum	Liquid Nitrogen	-80	16s rRNA	V3-V4	QIAamp DNA Stool Mini Kit (Qiagen)	515F	GTGCCAGCMGCCGCGGTAA	806R	GGACTACHVGGGTWTCTAAT	MiSeq platform (Illumina)	250	paired		FLASH,QIIME		Operational Taxonomic Units	UPARSE	GreenGene	RDP Classifier		Shannon, Simpson, Chao1, ACE, Faith_PD	QIIME	Weighted UniFrac	QIIME
	174	168	Changes in bacterial diversity and composition in the faeces and colon of weaned piglets after feeding fermented soybean meal	Changes in bacterial diversity and composition in the faeces and colon of weaned piglets after feeding fermented soybean meal	2018	https://www.microbiologyresearch.org/content/journal/jmm/10.1099/jmm.0.000766	https://www.ncbi.nlm.nih.gov/sra/SRX3538557[accn]	To investigate the mechanism by which fermented soybean meal improves intestinal microbial communities, growth and immunity in weaning piglets.	15	1	35	70	Indoor Pens	3	Duroc×Landrace×Yorkshire	Mixed	Yes	0	0	No		Ad libitum	Available	Ad libitum	feces,colon	Unavailable	Unavailable	16s rRNA	V4	phenol/chloroform DNA extraction	Unavailable		Unavailable		Illumina HiSeq	250	paired		FLASH,QIIME		Operational Taxonomic Units	UPARSE	GreenGene	RDP Classifier		Shannon, Simpson, Chao1, ACE	QIIME	Weighted UniFrac, Unweighted UniFrac	QIIME
	175	169	Metagenomic sequencing reveals swine lung microbial communities and metagenome-assembled genomes associated with lung lesions—a pilot study	Metagenomic sequencing reveals swine lung microbial communities and metagenome-assembled genomes associated with lung lesions—a pilot study	2023	https://link.springer.com/article/10.1007/s10123-023-00345-1	https://www.ncbi.nlm.nih.gov/sra?linkname=bioproject_sra_all&from_uid=732170	To investigate the composition of swine lung microbial community using shotgun metagenomic sequencing and compare the microbial communities between healthy and severe-lesion lungs.	10	10	Unavailable	237, 238, 239, 240, 241, 242, 243	Indoor Pens		Erhualian, Laiwu, Bamaxiang, Tibetan, Duroc, Landrace, Large White, Pietrain	Mixedd	No	0	0	No		Unavailable	Unavailable	Unavailable	pulmonary lavage fluid	PBS	-80	Metagenomics	Not Applicable	QIAamp DNA Stool Mini Kit (Qiagen)	Not Applicable		Not Applicable		Illumina HiSeq	250	paired		MegaHit		Open Reading Frames, Metagenome Assembled Genomes	MetaGene	NCBI-NR, NCBI-NT	BLASTP, CD-HIT, CheckM, Prokka, BLASTN	Yes	Shannon-Weaver	Vegan(R)	Bray-Curtis	Vegan(R)
	176	170	Analysis of Gut Microbial Communities and Resistance Genes in Pigs and Chickens in Central China	Analysis of Gut Microbial Communities and Resistance Genes in Pigs and Chickens in Central China	2022	https://www.mdpi.com/2076-2615/12/23/3404	https://ngdc.cncb.ac.cn/gsa/browse/CRA008470	To reveal the gut microbiota of pigs and chickens in central China and the dynamics of antibiotic resistance genes carried by microorganisms.	40	4	Unavailable	Unavailable	Commercial Farm(s)		Huainan	Unavailable	No_Slaughter	0	0	Yes	Treatment	Unavailable	Unavailable	Unavailable	feces	Dry Ice	-78.5	Metagenomics	Not Applicable	Unavailable	Not Applicable		Not Applicable		Illumina NovaSeq 6000	Unavailable	Unavailable		MegaHit		Open Reading Frames	MetaGeneMark, CD-HIT	Unavailable	Unavailable
-Multiple Sampling dates	177	171	Transmission of antibiotic resistance at the wildlife-livestock interface	Transmission of antibiotic resistance at the wildlife-livestock interface	2022	https://www.nature.com/articles/s42003-022-03520-8#Abs1	https://www.ncbi.nlm.nih.gov/sra?linkname=bioproject_sra_all&from_uid=589650	To identify potential transmission pathways of antibiotic-resistant microorganisms (ARMs) and antibiotic resistance genes (ARGs) between cattle and wildlife by comparing gut microbiota and ARG profiles of feral swine, coyotes, cattle, and environmental microbiota.	52	46	Unavailable	Unavailable	Unavailable		Unavailable	Unavailable	No_Slaughter	0	0	No		Unavailable	Unavailable	Unavailable	feces	TSB	-80	16s rRNA	V4	QIAamp PowerFecal DNA Kit (Qiagen)	Unavailable		Unavailable		MiSeq platform (Illumina)	250	paired		QIIME		Operational Taxonomic Units	QIIME	SILVA v132	QIIME		Chao1, Shannon	QIIME	Weighted UniFrac	QIIME
	178	172	Oral Vaccination Reduces the Effects of Lawsonia intracellularis Challenge on the Swine Small and Large Intestine Microbiome	Oral Vaccination Reduces the Effects of Lawsonia intracellularis Challenge on the Swine Small and Large Intestine Microbiome	2021	https://www.frontiersin.org/articles/10.3389/fvets.2021.692521/full	https://www.ncbi.nlm.nih.gov/sra?linkname=bioproject_sra_all&from_uid=728719	To evaluate changes to the microbiome of the ileal mucosa, ileal digesta, cecal digesta, and feces subsequent to challenge with L. intracellularis and to an oral live vaccine against L. intracellularis.	Unavailable	437	21	28, 42, 49	Indoor Pens	6	Unavailable	Unavailable	Yes	0	0	No		Unavailable	Available	Unavailable	ileum,cecum,feces	Unavailable	-80	16s rRNA	V4	DNeasy PowerSoil HTP 96 Kit (Qiagen)	Unavailable		Unavailable		MiSeq platform (Illumina)	300	paired		DADA2(R)		Amplicon Sequence Variant	DADA2(R)	SILVA v132	DADA2(R)	Yes	Chao1, Shannon	Phyloseq(R)	Bray-Curtis, Weighted UniFrac	Phyloseq(R)
	179	173	Postbiotic heat-killed lactobacilli modulates on body weight associated with gut microbiota in a pig model	Postbiotic heat-killed lactobacilli modulates on body weight associated with gut microbiota in a pig model	2022	https://amb-express.springeropen.com/articles/10.1186/s13568-022-01424-8#Sec2	https://www.ncbi.nlm.nih.gov/sra?linkname=bioproject_sra_all&from_uid=830296	To investigate the effects of heat-killed Ligilactobacillus salivarius strain 189 (HK LS 189) supplementation on anti-obesity and gut microbiota.	48	12	Unavailable	Unavailable	Indoor Pens	4	Duroc x Landrace x Yorkshire	Mixed	No_Slaughter	76.62	0	No		Ad libitum	Available	Ad libitum	feces	Unavailable	-80	16s rRNA	V4	Powerfood Microbial DNA Isolation Kit (MO BIO Laboratories)	TCGTCGGCAGCGTCAGATGTGTATAAGAGACAGGTGCCAGCMGCCGCGGTAA		GTCTCGTGGGCTCGGAGATGTGTATAAGAGACAGGGACTACHVGGGTWTCTAAT		MiSeq platform (Illumina)	300	paired		Mothur,VSEARCH		Operational Taxonomic Units	Mothur	GreenGenes v13.8	Mothur		Chao1, Shannon, Simpson	Mothur	Unweighted UniFrac, Weighted UniFrac	Mothur
	180	174	Molecular characterization of gut microbiome in weaning pigs supplemented with multi-strain probiotics using metagenomic, culturomic, and metabolomic approaches	Molecular characterization of gut microbiome in weaning pigs supplemented with multi-strain probiotics using metagenomic, culturomic, and metabolomic approaches	2022	https://animalmicrobiome.biomedcentral.com/articles/10.1186/s42523-022-00212-w	https://www.ncbi.nlm.nih.gov/sra?linkname=bioproject_sra_all&from_uid=830638	To evaluate the effect of multi-strain probiotics (MSP) supplementation to piglets utilizing multiomics analytical approaches including metagenomics, culturomics, and metabolomics.	24	18	Unavailable	42	Indoor Pens	4	Landrace × Yorkshire × Duroc	Mixed	No_Slaughter	25.28,27.62	26.54,29.01	No		Ad libitum	Available	Ad libitum	feces	Unavailable	-80	16s rRNA	V4	PowerSoil DNA Isolation Kit (MO BIO Laboratories)	TCGTCGGCAGCGTCAGATGTGTATAAGAGACAGGTGCCAGCMGCCGCGGTAA		GTCGTCGTGGGCTCGGAGATGTGTATAAGAGACAGGGACTACHVGGGTWTCTAAT		MiSeq platform (Illumina)	300	paired		Mothur (MiSeq_SOP)		Operational Taxonomic Units	Mothur (MiSeq_SOP)	GreenGenes v13.9	Mothur (MiSeq_SOP)				Unweighted UniFrac, Weighted UniFrac	Phyloseq(R)
-Multiple sampling days, taken pre weaning	181	175	Piglet nasal microbiota at weaning may influence the development of Glässer’s disease during the rearing period	Piglet nasal microbiota at weaning may influence the development of Glässer’s disease during the rearing period	2016	https://bmcgenomics.biomedcentral.com/articles/10.1186/s12864-016-2700-8#Abs1	https://www.ncbi.nlm.nih.gov/sra?linkname=bioproject_sra_all&from_uid=305822	To characterize the nasal microbiota composition of piglets and its possible role in Glässer’s disease development.	100	1	Not Applicable	Unavailable	Commercial Farm(s)	Unavailable	Unavailable	Mixed	No_Slaughter	0	0	Yes	Some	Unavailable	Unavailable	Unavailable	nasal swabs	PBS	-20	16s rRNA	V3-V4	Nucleospin Blood Kit (Macherey-Nagel)	TCGTCGGCAGCGTCAGATGTGTATAAGAGACAGCCTACGGGNGGCWGCAG		GTCTCGTGGGCTCGGAGATGTGTATAAGAGACAGGACTACHVGGGTATCTAATCC		MiSeq platform (Illumina)	250	paired		QIIME		Operational Taxonomic Units	UCLUST-GreenGenes	RDP	UCLUST	Yes	Faith_PD, Shannon-Weiner	QIIME	Weighted UniFrac, Unweighted Unifrac	QIIME
	182	176	Spatial Heterogeneity and Co-occurrence of Mucosal and Luminal Microbiome across Swine Intestinal Tract	Spatial Heterogeneity and Co-occurrence of Mucosal and Luminal Microbiome across Swine Intestinal Tract	2018	https://www.frontiersin.org/articles/10.3389/fmicb.2018.00048/full	https://www.ncbi.nlm.nih.gov/sra/?term=PRJNA402089	To profile microbiota along the longitudinal and radical axes to obtain the topographical map of microbiome in different intestinal compartments in young pigs.	24	144	Unavailable	Unavailable	Unavailable	Unavailable	Duroc × Landrace × Large White pigs	Unavailable	Yes	11.05	0	No		Unavailable	Available	Unavailable	ileum,cecum,colon	Liquid Nitrogen	-80	16s rRNA	V3-V4	E.Z.N.A. Soil DNA Kit (Omega Bio-tek)	338F	ACTCCTRCGGGAGGCAGCAG	806R	GGACTACCVGGGTATCTAAT	MiSeq platform (Illumina)	250	paired	5935104	QIIME,UCHIME	5001571	Operational Taxonomic Units	UPARSE	RDP	Mothur	Yes	Chao1, ACE, Shannon, Simpson	Phyloseq(R)	Weighted UniFrac, Unweighted Unifrac	QIIME
	183	177	Comparative analysis of the fecal microbiota from different species of domesticated and wild suids	Comparative analysis of the fecal microbiota from different species of domesticated and wild suids	2019	https://www.nature.com/articles/s41598-019-49897-1#Abs1	https://www.ncbi.nlm.nih.gov/sra?linkname=bioproject_sra_all&from_uid=496331	To determine the microbial composition of specific-pathogen-free (SPF) pigs, which exhibit higher susceptibility to ASF in comparison with domestic pigs from a commercial farm. Additionally, to study the microbiota composition of ASF-resistant warthogs (Phacochoerus africanus).	35	54	Unavailable	Unavailable	SPF Facility,Commercial Farm(s),Wild	Unavailable	Large White, Domestic African, Warthogs	Unavailable	No_Slaughter	0	0	No		Unavailable	Available	Unavailable	feces	Unavailable	Unavailable	16s rRNA	V3-V4	Nucleospin Blood Kit (Macherey-Nagel)	Unavailable		Unavailable		MiSeq platform (Illumina)	250	paired		QIIME,USEARCH		Operational Taxonomic Units	UCLUST-GreenGenes	RDP	Naive Bayes Classifier	Yes	Chao1, Shannon-Weiner	QIIME	Weighted UniFrac, Unweighted Unifrac	QIIME
	185	178	Beneficial roles of probiotics on the modulation of gut microbiota and immune response in pigs	Beneficial roles of probiotics on the modulation of gut microbiota and immune response in pigs	2019	https://journals.plos.org/plosone/article?id=10.1371/journal.pone.0220843#sec002	https://www.ncbi.nlm.nih.gov/sra?linkname=bioproject_sra_all&from_uid=509897	To determine the roles of probiotic Lactobacillus plantarum strain JDFM LP11 in gut microbiota modulation and immune response in weaned piglets.	6	6	28	35	Commercial Farm(s)	3	Landrace x Yorkshire x Duroc	Female	No	0	0	No		Ad libitum	Available	Ad libitum	feces	Dry Ice	-80	16s rRNA	V3-V4	Epicentre DNA Isolation Kit	Unavailable		Unavailable		MiSeq platform (Illumina)	300	paired		QIIME,VSEARCH(GreenGenes)		Operational Taxonomic Units	QIIME	Unavailable	QIIME		Shannon, Simpson	QIIME	Weighted UniFrac, Unweighted Unifrac	QIIME
	186	179	Fecal microbiota transplantation from warthog to pig confirms the influence of the gut microbiota on African swine fever susceptibility	Fecal microbiota transplantation from warthog to pig confirms the influence of the gut microbiota on African swine fever susceptibility	2020	https://www.nature.com/articles/s41598-020-74651-3#Abs1	https://www.ncbi.nlm.nih.gov/sra?linkname=bioproject_sra_all&from_uid=625746	To examine whether warthog fecal microbiota transplantation (FMT) to domestic pigs affects host susceptibility to ASFV.	48	45	21	21, 51	Indoor Pens	6	Landrace × Large White	Mixed	No	5	15	Yes	Treatment	Ad libitum	Available	Ad libitum	feces	Unavailable	-80	16s rRNA	V3-V4	Macherey Nagel Kit (Macherey-Nagel)	Unavailable		Unavailable		MiSeq platform (Illumina)	250	paired		FastQC,QIIME		Unavailable	Unavailable	GreenGenes v13.8	Naive Bayes Classifier	Yes	Chao1, Shannon	QIIME	Weighted UniFrac, Unweighted Unifrac	QIIME
	188	180	Change of Gut Microbiota in PRRSV-Resistant Pigs and PRRSV-Susceptible Pigs from Tongcheng Pigs and Large White Pigs Crossed Population upon PRRSV Infection	Change of Gut Microbiota in PRRSV-Resistant Pigs and PRRSV-Susceptible Pigs from Tongcheng Pigs and Large White Pigs Crossed Population upon PRRSV Infection	2022	https://www.mdpi.com/2076-2615/12/12/1504	https://www.ncbi.nlm.nih.gov/sra?linkname=bioproject_sra_all&from_uid=803608	To analyze the correlation between PRRSV infection and gut microbiota	35	70	Unavailable	35	Indoor Pens		Tongcheng, Large White	Mixed	No_Slaughter	0	0	No		Ad libitum	Available	Ad libitum	feces	Unavailable	-80	16s rRNA	V3-V4	QIAamp DNA Stool Mini Kit (Qiagen)	341F	CCTACGGGNGGCWGCAG	806R	GGACTACHVGCGTAAT	Illumina HiSeq	250	paired		UCHIME		Operational Taxonomic Units	UPARSE	SILVA	RDP Classifier	Yes	Chao1, Shannon, Simpson	QIIME	Unweighted UniFrac	QIIME
	189	181	High-throughput sequencing-based metagenomic and transcriptomic analysis of intestine in piglets infected with salmonella	High-throughput sequencing-based metagenomic and transcriptomic analysis of intestine in piglets infected with salmonella	2022	http://www.ejast.org/archive/view_article?pid=jast-64-6-1144	https://www.ncbi.nlm.nih.gov/sra?linkname=bioproject_sra_all&from_uid=622442 https://www.ncbi.nlm.nih.gov/sra?linkname=bioproject_sra_all&from_uid=509897	To identify the change in gut microbiota and biological function of piglets when they were infected with salmonella.	6	9	28	6	Indoor Pens	3	Landrace × Yorkshire × Duroc	Female	Yes	0	0	No		Ad libitum	Available	Ad libitum	feces	Dry Ice	-80	16s rRNA	V3-V4	Epicenter MasterPure DNA Purification Kit (Epicenter)	Unavailable		Unavailable		MiSeq platform (Illumina)	300	paired		QIIME,VSEARCH(GreenGenes)		Operational Taxonomic Units	QIIME	Unavailable	Unavailable		Oberserved Species, Chao1, ACE	QIIME	Weighted UniFrac, Unweighted Unifrac	QIIME
	190	182	Assessment of cecal microbiota modulation from piglet dietary supplementation with copper	Assessment of cecal microbiota modulation from piglet dietary supplementation with copper	2023	https://bmcmicrobiol.biomedcentral.com/articles/10.1186/s12866-023-02826-9#Sec2	https://www.ncbi.nlm.nih.gov/sra?linkname=bioproject_sra_all&from_uid=798269	To investigate the effects of three different sources of Cu on the microbiota of piglets.	256	8	24	70	Indoor Pens	4	Agroceres PIC	Mixed	Yes	5.43,4.73	0	Yes	Treatment	Ad libitum	Available	Ad libitum	cecum	Liquid Nitrogen	-80	16s rRNA	V3-V4	QIAamp Fast DNA Stool Mini Kit (Qiagen)	Unavailable		Unavailable		MiSeq platform (Illumina)	300	paired		USEARCH		Operational Taxonomic Units	Unavailable	RDP	USEARCH		Berger Parker, Buzas Gibson, Chao 1, Dominance,Equitability,Jost, Jost 1, Richness,Robbins,Shannon,Simpson	Unavailable	Bray-Curtis	Unavailable
	191	183	Transglycosylated Starch Modulates the Gut Microbiome and Expression of Genes Related to Lipid Synthesis in Liver and Adipose Tissue of Pigs	Transglycosylated Starch Modulates the Gut Microbiome and Expression of Genes Related to Lipid Synthesis in Liver and Adipose Tissue of Pigs	2018	https://www.frontiersin.org/articles/10.3389/fmicb.2018.00224/full	https://www.ncbi.nlm.nih.gov/sra?linkname=bioproject_sra_all&from_uid=396828	To investigate the impact of a transglycosylated cornstarch (TGS) on gastric, ileal, cecal, proximal-colonic, and mid-colonic bacterial community profiles and fermentation metabolites using a growing pig model	16	75	Unavailable	120	Indoor Pens	1	Landrace × Large White × Piétrain	Mixed	Yes	45.4	0	No		Ad libitum	Available	3x	stomach,ileum,colon,cecum	Liquid Nitrogen	-80	16s rRNA	V3-V5	PowerSoil DNA Isolation Kit (MO BIO Laboratories)	357F-HMP		926R-HMP		MiSeq platform (Illumina)	300	paired		QIIME,USEARCH(Gold_db)		Operational Taxonomic Units	QIIME	GreenGenes v13.8	QIIME		Chao1, Shannon, Simpson	QIIME	Weighted UniFrac, Unweighted Unifrac	QIIME
	192	184	Maturational Changes Alter Effects of Dietary Phytase Supplementation on the Fecal Microbiome in Fattening Pigs	Maturational Changes Alter Effects of Dietary Phytase Supplementation on the Fecal Microbiome in Fattening Pigs	2018	https://www.mdpi.com/2076-2607/8/7/1073	https://www.ncbi.nlm.nih.gov/sra?linkname=bioproject_sra_all&from_uid=622914	To study the effect of phytase supplementation, age and feed intake on diet-related changes in the fecal microbiome.	64	256	28	77, 98, 112, 70	Indoor Pens		Large White × Piétrain	Mixed	No_Slaughter	0	0	No		Ad libitum	Available	Ad libitum	feces	Cryo Tubes	-80	16s rRNA	V3-V4	PowerSoil DNA Isolation Kit (Qiagen)	341F	CCTACGGGNGGCWGCAG	802R	GACTACHVGGGTATCTAATCC	MiSeq platform (Illumina)	250	paired	6447814	DADA2(R)		Amplicon Sequence Variants	DADA2(R)	GreenGenes v13.8	DADA2(R)	Yes	Chao1, Shannon, Simpson	Phyloseq(R)	Bray-Curtis	Vegan(R)
	194	185	Xylan alleviates dietary fiber deprivation-induced dysbiosis by selectively promoting Bifidobacterium pseudocatenulatum in pigs	Xylan alleviates dietary fiber deprivation-induced dysbiosis by selectively promoting Bifidobacterium pseudocatenulatum in pigs	2021	https://microbiomejournal.biomedcentral.com/articles/10.1186/s40168-021-01175-x#Sec2	https://www.ncbi.nlm.nih.gov/sra?linkname=bioproject_sra_all&from_uid=665641	To investigate the temporal response of ileal and fecal microbiota and metabolites to dietary fiber deprivation with a pig model. Furthermore, to evaluate the potential role of xylan, β-glucan, and resistant starch re-supplementation to alleviate dietary fiber deprivation-induced gut dysbiosis.	30	218	Unavailable	Unavailable	Metabolism Crates	1	Unavailable	Male	Yes	59.7	0	No		Ad libitum	Available	Ad libitum	ileum,duodenum,feces,cecum,colon,jejunum	Liquid Nitrogen	-80	16s rRNA	V3-V4	Fast DNA Spin Kit for Soil (MP Biomedicals)	338F	ACTCCTACGGGAGGCAGCAG	806R	GGACTACHVGGGTWTCTAAT	MiSeq platform (Illumina)	300	paired		DADA2(QIIME2)		Amplicon Sequence Variants	DADA2(QIIME2)	SILVA v132	Naive Bayes Classifier		Observed Species, Shannon	Vegan(R)	Bray-Curtis, Weighted UniFrac, Unweighted UniFrac	Vegan(R)
	194	185	Xylan alleviates dietary fiber deprivation-induced dysbiosis by selectively promoting Bifidobacterium pseudocatenulatum in pigs	Xylan alleviates dietary fiber deprivation-induced dysbiosis by selectively promoting Bifidobacterium pseudocatenulatum in pigs	2021	https://microbiomejournal.biomedcentral.com/articles/10.1186/s40168-021-01175-x#Sec2	https://www.ncbi.nlm.nih.gov/sra?linkname=bioproject_sra_all&from_uid=665641	To investigate the temporal response of ileal and fecal microbiota and metabolites to dietary fiber deprivation with a pig model. Furthermore, to evaluate the potential role of xylan, β-glucan, and resistant starch re-supplementation to alleviate dietary fiber deprivation-induced gut dysbiosis.	30	6	Unavailable	Unavailable	Metabolism Crates	1	Unavailable	Male	Yes	59.7	0	No		Ad libitum	Available	Ad libitum	colon	Liquid Nitrogen	-80	Metagenomics	Not Applicable	E.Z.N.A. Soil DNA Kit (Omega Bio-tek)	Not Applicable		Not Applicable		Illumina HiSeq	150	paired		Fastp,Bowtie		Unavailable	MetaPhlAn3, Prodigal	Unavailable	CD-HIT
	195	186	Understanding host-microbiota interactions in the commercial piglet around weaning	Understanding host-microbiota interactions in the commercial piglet around weaning	2021	https://www.nature.com/articles/s41598-021-02754-6#Sec13	https://www.ncbi.nlm.nih.gov/sra?linkname=bioproject_sra_all&from_uid=767391	To assess the effect of commercial early weaning on gut microbiota, intestinal gene expression and serum metabolomic response via an integrated-omic approach combining 16S rRNA gene sequencing, the OpenArray gene expression technology and 1H-NMR spectroscopy.	14	28	25	23, 28	Commercial Farm(s)		Unavailable	Mixed	Yes	0	0	Yes	All	Ad libitum	Available	2x	cecum	PBS	-20	16s rRNA	V3-V4	QIAamp DNA Stool Mini Kit (Qiagen)	Unavailable		Unavailable		MiSeq platform (Illumina)	250	paired		QIIME,ChimeraSlayer		Operational Taxonomic Units	UCLUST	GreenGenes v13.8	UCLUST	Yes	Chao1, Shannon, Simpson	QIIME	Bray-Curtis	QIIME
	196	187	Changes in the Microbiome Profile in Different Parts of the Intestine in Piglets with Diarrhea	Changes in the Microbiome Profile in Different Parts of the Intestine in Piglets with Diarrhea	2022	https://www.mdpi.com/2076-2615/12/3/320	https://www.ncbi.nlm.nih.gov/sra?linkname=bioproject_sra_all&from_uid=794980	To assess differences between intestine microbiomes of piglets with diarrhea and healthy animals.	12	41	Not Applicable	3, 4	Unavailable		Large White, Landrace	Mixed	Yes	0	0	No		Unavailable	Unavailable	Unavailable	ileum,cecum,colon,rectum	Ice	Unavailable	16s rRNA	V3	ZymoBiomics DNA Miniprep Kit (Zymo Research)	337F	GACTCCTACGGGAGGCWGCAG	518R	GTATTACCGCGGCTGCTGG	Ion Torrent	150	single		SAMtools,VSEARCH		Operational Taxonomic Units	UNOISE2	SILVA v123	DADA2(R)		Unavailable	Unavailable	Unavailable	Unavailable
	197	188	Supplementation of xylo-oligosaccharides to suckling piglets promotes the growth of fiber-degrading gut bacterial populations during the lactation and nursery periods	Supplementation of xylo-oligosaccharides to suckling piglets promotes the growth of fiber-degrading gut bacterial populations during the lactation and nursery periods	2022	https://www.nature.com/articles/s41598-022-15963-4	https://www.ncbi.nlm.nih.gov/sra/?term=PRJNA824854	To explore if daily supplementation of XOS to suckling piglets influences the fecal microbiota composition and its functionality at the end of the suckling period, but also during the nursery period when piglets were exposed to the same diet and same environmental conditions.	90	60	28	27, 60	Commercial Farm(s)	15	Landrace × Large White × Duroc	Mixed	No_Slaughter	2.91	0	No		Ad libitum	Available	Ad libitum	feces	Cryo Tubes	-80	16s rRNA	V3-V4	MagMAX CORE Nucleic Acid Purification Kit 500RXN (Thermo Fisher)	TCGTCGGCAGCGTCAGATGTGTATAAGAGACAGCCTACGGGNGGCWGCAG		GTCTCGTGGGCTCGGAGATGTGTATAAGAGACAGGACTACHVGGGTATCTAATCC		MiSeq platform (Illumina)	300	paired		QIIME		Amplicon Sequence Variants	QIIME	SILVA V4 v132	QIIME		Observed Species, Shannon	Vegan(R)	Bray-Curtis	Vegan(R)
	198	189	An insight into the commercial piglet’s microbial gut colonization: from birth towards weaning	An insight into the commercial piglet’s microbial gut colonization: from birth towards weaning	2022	https://animalmicrobiome.biomedcentral.com/articles/10.1186/s42523-022-00221-9#Sec2	https://www.ncbi.nlm.nih.gov/sra/?term=PRJNA800765	To explore the development of piglet gut microbiota from birth to weaning in commercial practice and assess how different farm environments could condition this process.	Unavailable	202	22	2,7,14, 21,36	Commercial Farm(s)		Piétrain × Landrace × Large White	Mixed	No_Slaughter	0	0	Yes	Some	Unavailable	Available	Unavailable	feces	Unavailable	Room Temp	16s rRNA	V3-V4	PSP Spin Stool DNA Kit (STRATEC Molecular GmbH)	Unavailable		Unavailable		MiSeq platform (Illumina)	250	paired		DADA2(R)		Amplicon Sequence Variants	DADA2(R)	SILVA v138	DADA2(R)		Observed Species, Chao1, Shannon, Simpson, Inverse Simpson	Phyloseq(R)	Whittaker, Bray-Curtis	Vegan(R)
	199	190	In Vivo Effects of Einkorn Wheat (Triticum monococcum) Bread on the Intestinal Microbiota, Metabolome, and on the Glycemic and Insulinemic Response in the Pig Model	In Vivo Effects of Einkorn Wheat (Triticum monococcum) Bread on the Intestinal Microbiota, Metabolome, and on the Glycemic and Insulinemic Response in the Pig Model	2018	https://www.mdpi.com/2072-6643/11/1/16	https://www.mg-rast.org/mgmain.html?mgpage=project&project=mgp87784	To investigate in the pig model the impact of wheat (WB) and einkorn (EB) breads on the microbiota and metabolome structure, both in feces and along the intestinal tract, as well as on the glycemic and insulinemic response.	16	60	Unavailable	Unavailable	Indoor Pens	3	Landrace x Duroc	Mixed	Yes	50.2,36	0	No		Ad libitum	Available	2x	feces,ileum,colon	Unavailable	-20 ,-80	16s rRNA	V3-V4	QIAamp DNA Stool Mini Kit (Qiagen)	Unavailable		Unavailable		MiSeq platform (Illumina)	Unavailable	paired		PANDAseq,QIIME		Operational Taxonomic Units	UCLUST	GreenGenes v13	RDP Classifier	Yes	Observed Species, Faith_PD, Shannon	R_software	Weighted UniFrac, Unweighted UniFrac	R_software
	200	191	Differences in the intestinal microbiota between uninfected piglets and piglets infected with porcine epidemic diarrhea virus	Differences in the intestinal microbiota between uninfected piglets and piglets infected with porcine epidemic diarrhea virus	2018	https://journals.plos.org/plosone/article?id=10.1371/journal.pone.0192992	https://www.mg-rast.org/mgmain.html?mgpage=project&project=mgp21830	To explore differences in the intestinal microbiota between uninfected piglets and piglets infected with porcine epidemic diarrhea virus (PEDV).	16	12	Not Applicable	7	Commercial Farm(s)	3	Landrace x Duroc x Yorkshire	Unavailable	Yes	0	0	No		Unavailable	Unavailable	Unavailable	duodenum,jejunum,ileum	Liquid Nitrogen	-80	16s rRNA	V4	Unavailable	515F	GTGCCAGCMGCCGCGGTAA	806R	GGACTACHVGGGTWTCTAAT	Illumina HiSeq	Unavailable	paired		FLASH,QIIME		Operational Taxonomic Units	UPARSE	GreenGenes v13.5	RDP Classifier	Yes	Chao1, Shannon, Simpson, Goods-coverage	QIIME	Weighted UniFrac, Unweighted UniFrac	QIIME
-Multiple Sampling days	201	192	Microbiota of the Gut-Lymph Node Axis: Depletion of Mucosa-Associated Segmented Filamentous Bacteria and Enrichment of Methanobrevibacter by Colistin Sulfate and Linco-Spectin in Pigs	Microbiota of the Gut-Lymph Node Axis: Depletion of Mucosa-Associated Segmented Filamentous Bacteria and Enrichment of Methanobrevibacter by Colistin Sulfate and Linco-Spectin in Pigs	2019	https://www.frontiersin.org/articles/10.3389/fmicb.2019.00599/full	https://www.ebi.ac.uk/ena/browser/view/PRJEB15104	To characterize shifts in microbial community structure across the intestinal mucosa-enteric lymph node axis in order to understand the effects of two commonly used antibiotics (Linco-Spectin and Colistin sulfate; oral application).	16	64	Unavailable		Indoor Pens	8	Large White × Landrace × Piétrain	Female	Yes	96.03	97.875	Yes	Treatment	Ad libitum	Available	2x	feces,ileum,ileocecal lymph nodes	Liquid Nitrogen	-80	16s rRNA	V4	NucleoSpin Tissue Kit (Macherey-Nagel)	515F	Unavailable	806R	Unavailable	MiSeq platform (Illumina)	250	paired	18311300	QIIME,USEARCH	16794141	Operational Taxonomic Units	QIIME	GreenGenes v13.5	QIIME	Yes	Chao1, Shannon, Simpson	Phyloseq(R)	Weighted UniFrac, Bray-Curtis	QIIME, Vegan(R)
	202	193	Dietary Soluble and Insoluble Fiber With or Without Enzymes Altered the Intestinal Microbiota in Weaned Pigs Challenged With Enterotoxigenic E. coli F18	Dietary Soluble and Insoluble Fiber With or Without Enzymes Altered the Intestinal Microbiota in Weaned Pigs Challenged With Enterotoxigenic E. coli F18	2020	https://www.frontiersin.org/articles/10.3389/fmicb.2020.01110/full	https://www.ebi.ac.uk/ena/browser/view/PRJEB36303	To test the hypotheses that an ETEC challenge disrupts intestinal microbial homeostasis and that the inclusion of dietary soluble or insoluble fiber with or without exogenous carbohydrases will protect or restore the gut microbial homeostasis in weaned pigs.	60	156	23	37, 38	Indoor Pens	1	L337 × Camborough	Mixed	Yes	6.9	0	No		Ad libitum	Available	Ad libitum	ileum,colon,feces	Liquid Nitrogen	-80	16s rRNA	V4	MagMAX Pathogen RNA/DNA Kit (Thermo Fisher Scientific)	515F	GTGCCAGCMGCCGCGGTAA	806R	GGACTACHVGGGTWTCTAAT	MiSeq platform (Illumina)	250	paired		Mothur (MiSeq_SOP)		Operational Taxonomic Units	OptiClust	SILVA v128	Naive Bayes Classifier	Yes	Chao1, Shannon, Simpson, Inverse Simpson	Phyloseq(R)	Weighted UniFrac, Unweighted UniFrac	Vegan(R)
	203	194	Toward Antibiotic Stewardship: Route of Antibiotic Administration Impacts the Microbiota and Resistance Gene Diversity in Swine Feces	Toward Antibiotic Stewardship: Route of Antibiotic Administration Impacts the Microbiota and Resistance Gene Diversity in Swine Feces	2020	https://www.frontiersin.org/articles/10.3389/fvets.2020.00255/full	https://www.ncbi.nlm.nih.gov/sra/?term=PRJNA553258	To evaluate the route of therapeutic oxytetracycline administration on intestinal microbial diversity and ARG abundance in pigs.	65	284	21	25, 28, 35	Indoor Pens	21	Unavailable	Mixed	Yes	4.6	0	Yes	Treatment	Unavailable	Unavailable	Unavailable	feces,colon	Ice	-80	16s rRNA	V4	PowerMag Fecal DNA/RNA Extraction Kit (MO BIO Laboratories)	Unavailable		Unavailable		Illumina HiSeq	150	paired		Mothur (MiSeq_SOP)		Operational Taxonomic Units	Mothur (MiSeq_SOP)	Unavailable	Unavailable			Phyloseq(R)	Bray-Curtis	Vegan(R)
	204	195	Yeasts of Burden: Exploring the Mycobiome–Bacteriome of the Piglet GI Tract	Yeasts of Burden: Exploring the Mycobiome–Bacteriome of the Piglet GI Tract	2019	https://www.frontiersin.org/articles/10.3389/fmicb.2019.02286/full	https://www.ncbi.nlm.nih.gov/sra?linkname=bioproject_sra_all&from_uid=558038	To investigate the bacteriome and the mycobiome after weaning in the GI tract organs and feces from 35-day old piglets.	23	161	21	35	Indoor Pens		Large White × Landrace	Mixed	Yes	0	0	No		Unavailable	Available	Unavailable	stomach,duodenum,colon,ileum,cecum,feces,jejunum	Liquid Nitrogen	-80	16s rRNA	V4	MagAttract Power Microbiome Kit (Qiagen)	Unavailable		Unavailable		MiSeq platform (Illumina)	300	paired		DADA2(QIIME2)		Amplicon Sequence Variants	DADA2(QIIME2)	SILVA v132	DADA2(QIIME2)	Yes	Observed Species, Shannon	QIIME2	Bray-Curtis	Vegan(R)
	205	196	Lactic Acid Treatment of Cereals and Dietary Phytase Modified Fecal Microbiome Composition Without Affecting Expression of Virulence Factor Genes in Growing Pigs	Lactic Acid Treatment of Cereals and Dietary Phytase Modified Fecal Microbiome Composition Without Affecting Expression of Virulence Factor Genes in Growing Pigs	2019	https://www.frontiersin.org/articles/10.3389/fmicb.2019.02345/full	https://www.ncbi.nlm.nih.gov/sra?linkname=bioproject_sra_all&from_uid=522345	The study investigated the effect of phytase supplementation and the treatment of dietary cereals with 2.5% LA on the fecal microbiome composition of metabolic active bacteria and expression of virulence factor genes of enterotoxigenic Escherichia coli and Clostridium perfringens in growing pigs.	32	31	28	Unavailable	Indoor Pens	1	Large White	Male	Yes	13.1	0	No		Ad libitum	Available	3x	feces	Liquid Nitrogen	-80	16s rRNA	V3-V4	RNeasy PowerMicrobiome Kit (Qiagen)	341F	CCTACGGGNGGCWGCAG	802R	GACTACHVGGGTATCTAATCC	MiSeq platform (Illumina)	250	paired		QIIME,UCHIME	1569539	Operational Taxonomic Units	UCLUST	GreenGenes v13.8	RDP Classifier	Yes	Shannon, Simpson, Chao1	Vegan(R)	Bray-Curtis	Vegan(R)
	206	197	Genomic Sequencing Reveals the Diversity of Seminal Bacteria and Relationships to Reproductive Potential in Boar Sperm	Genomic Sequencing Reveals the Diversity of Seminal Bacteria and Relationships to Reproductive Potential in Boar Sperm	2020	https://www.frontiersin.org/articles/10.3389/fmicb.2020.01873/full	https://www.ncbi.nlm.nih.gov/sra?linkname=bioproject_sra_all&from_uid=642992	To explore the bacterial composition and changes in ejaculated boar semen from winter and summer, and the underlying mechanism of decline in sperm quality and fertility capacity in summer.	120	120	Unavailable	Unavailable	Indoor Pens		Duroc, Landrace, Yorkshire	Male	No_Slaughter	0	0	Unavailable		Unavailable	Unavailable	Unavailable	semen	Liquid Nitrogen	17	16s rRNA	V3-V4	Fast DNA Spin Kit (MP Biomedicals)	338F	ACTCCTACGGGAGGCAGCA	806R	GGACTACHVGGGTWTCTAAT	MiSeq platform (Illumina)	250	paired	5450593	FLASH,QIIME		Operational Taxonomic Units	UCLUST	GreenGenes	BLAST	Yes	Chao1, Shannon	QIIME	Weighted UniFrac, Unweighted UniFrac	QIIME
	207	198	The Dynamic Changes of Gut Microbiota during the Perinatal Period in Sows	The Dynamic Changes of Gut Microbiota during the Perinatal Period in Sows	2020	https://www.mdpi.com/2076-2615/10/12/2254	https://www.ebi.ac.uk/ena/browser/view/PRJEB39955	To investigate the temporal variations in the gut microbiota of sows during different perinatal periods using 16S rRNA sequencing.	71	159	Unavailable	Unavailable	Commercial Farm(s)		Large White × Landrace	Female	No_Slaughter	0	0	Unavailable		Unavailable	Unavailable	Unavailable	feces	Liquid Nitrogen	-80	16s rRNA	V3-V4	QIAamp PowerFecal DNA Kit (Qiagen)	341F	ACTCCTACGGGAGGCAGCAG	806R	GGACTACHVGGGTWTCTAAT	MiSeq platform (Illumina)	250	paired		QIIME		Operational Taxonomic Units	QIIME	GreenGenes v13.8	QIIME	Yes	Chao1, Shannon	Phyloseq(R)	Bray-Curtis, Weighted UniFrac, Unweighted UniFrac	QIIME
	208	199	Influence of genetic background and dietary oleic acid on gut microbiota composition in Duroc and Iberian pigs	Influence of genetic background and dietary oleic acid on gut microbiota composition in Duroc and Iberian pigs	2021	https://journals.plos.org/plosone/article?id=10.1371/journal.pone.0251804	https://www.ebi.ac.uk/ena/browser/view/PRJEB42303	evaluated changes in gut microbiota composition comparing 48 Iberian and Duroc pigs fed diets with different energy source	48	48	28		Indoor Pens	4	Iberian, Duroc	Male	Yes	19.7	50.4	No		Ad libitum	Available	Ad libitum	feces	Liquid Nitrogen	-80	16s rRNA	V3-V4	QIAamp PowerFecal DNA Kit (Qiagen)	S-D-Bact-0341-b-S-17	Unavailable	S-D-Bact-0785-a-A-21	Unavailable	MiSeq platform (Illumina)	250	paired	11599350	PRINSEQ-Lite,USEARCH	9428777	Operational Taxonomic Units	QIIME	SILVA v132	QIIME	Yes	Chao1, Shannon, Inverse Simpson	Phyloseq(R)	Aitchison	Vegan(R)
	209	200	Maternal amoxicillin affects piglets colon microbiota: microbial ecology and metabolomics in a gut model	Maternal amoxicillin affects piglets colon microbiota: microbial ecology and metabolomics in a gut model	2022	https://link.springer.com/article/10.1007/s00253-022-12223-3	https://www.ncbi.nlm.nih.gov/sra?linkname=bioproject_sra_all&from_uid=862673	To evaluate the effect of sows’ milk with different concentrations of amoxicillin on the perturbations of the newborns gut microbiota using an innovative in vitro colon model.	4	4	Not Applicable	7	Indoor Pens		Unavailable	Unavailable	No_Slaughter	0	0	Yes	All	Ad libitum	Available	2x	feces	PBS	-80	16s rRNA	V3-V4	Purelink Microbiome DNA Purification Kit (Invitrogen),NucleoSpin Food DNA Isolation Kit (Macherey–Nagel)	341F	CCTACGGGNGGCWGCAG	805R	GACTACHVGGGTATCTAATCC	MiSeq platform (Illumina)	300	paired		QIIME2		Operational Taxonomic Units	UCLUST	GreenGenes v13.8	RDP Classifier	Yes	Chao1, Shannon, Good's Coverage, Simpson	QIIME2	Bray-Curtis, Weighted UniFrac, Unweighted UniFrac	QIIME2
-Multiple sampling days	210	201	Resistant starch diet induces change in the swine microbiome and a predominance of beneficial bacterial populations	Resistant starch diet induces change in the swine microbiome and a predominance of beneficial bacterial populations	2015	https://microbiomejournal.biomedcentral.com/articles/10.1186/s40168-015-0078-5	https://www.ncbi.nlm.nih.gov/sra?linkname=bioproject_sra_all&from_uid=262976	To investigate how the gut microbiome of growing pigs responds to diets containing gel-forming alginate and fermentable resistant starch and to predict important interactions and functional changes within the microbiota.	9	1	Unavailable		Indoor Pens		Unavailable	Unavailable	No_Slaughter	31.4	99.4	No		Unavailable	Available	Unavailable	feces	Unavailable	-20	16s rRNA	V1-V3	phenol/chloroform DNA extraction	8F	CCTATCCCCCTGTGTGCCTTGGCAGTCTCAGCAACAGCTAGAGTTTGATCCTGG	515R	CCATCTCATCCCTGCGTGTCTCCGACTCAGNNNNNNNNTTACCGCGGCTGCT	Roche 454 GS-FLX sequencer	Unavailable	single		QIIME,UCHIME,USEARCH		Operational Taxonomic Units	USEARCH	GreenGenes v13.5	PyNAST, RDP Classifier	Yes	Shannon	R_software	Unweighted UniFrac	QIIME
	211	202	Dietary supplementation with flaxseed meal and oat hulls modulates intestinal histomorphometric characteristics, digesta- and mucosa-associated microbiota in pigs	Dietary supplementation with flaxseed meal and oat hulls modulates intestinal histomorphometric characteristics, digesta- and mucosa-associated microbiota in pigs	2018	https://www.nature.com/articles/s41598-018-24043-5	https://www.ncbi.nlm.nih.gov/sra/?term=SRR5226958	To determine the effects of soluble fibre from flaxseed meal and insoluble fibre from oat hulls on histomorphological characteristics of ileal mucosa and microbiota composition and their association with gastrointestinal and blood lipid-related metabolites in the ileal- and caecal-digesta and mucosa of growing pigs fed corn and soybean meal-based diet.	48	1	Unavailable	Unavailable	Indoor Pens	2	Yorkshire-Landrace × Duroc	Male	Yes	25	0	Not Mentioned		Ad libitum	Available	Ad libitum	ileum,cecum	Liquid Nitrogen	-80	16s rRNA	V4	ZR Fecal and Tissue DNA extraction Kits (Zymo Research)	515F	GTGCCAGCMGCCGCGGTAA	806R	GGACTACHVGGGTWTCTAAT	MiSeq platform (Illumina)	Unavailable	paired		UCHIME		Operational Taxonomic Units	UCLUST(QIIME)	GreenGenes	PyNAST, RDP Classifier	Yes	Chao1	QIIME	Bray-Curtis, Weighted UniFrac, Unweighted UniFrac	QIIME
- USEARCH Pipeline	212	203	Gut microbiota profiling in Norwegian weaner pigs reveals potentially beneficial effects of a high-fiber rapeseed diet	Gut microbiota profiling in Norwegian weaner pigs reveals potentially beneficial effects of a high-fiber rapeseed diet	2018	https://journals.plos.org/plosone/article?id=10.1371/journal.pone.0209439	https://www.ncbi.nlm.nih.gov/bioproject/?term=PRJNA427098	To assess the effects of a RSM-based diet on the gut microbiota of growing piglets	40	120	Unavailable	56	Indoor Pens	20	Norwegian Landrace	Male	Yes	0	0	No		Ad libitum	Available	2x	ileum,cecum,colon	Unavailable	-80	16s rRNA	V1-V3	QIAamp DNA Stool Mini Kit (Qiagen)	27F	AGAGTTTGATCCTGGCTCAG	534R	ATTACCGCGGCTGCTGG	Illumina HiSeq	300	paired		USEARCH,UCHIME		Operational Taxonomic Units	UPARSE	GreenGenes	RDP Classifier, PyNAST	Yes	Shannon	QIIME	Unweighted UniFrac	QIIME
	213	204	Cyberlindnera jadinii Yeast as a Protein Source for Weaned Piglets—Impact on Immune Response and Gut Microbiota	Cyberlindnera jadinii Yeast as a Protein Source for Weaned Piglets—Impact on Immune Response and Gut Microbiota	2020	https://www.frontiersin.org/articles/10.3389/fimmu.2020.01924/full	https://www.ncbi.nlm.nih.gov/sra?linkname=bioproject_sra_all&from_uid=531397	To evaluate the effect of inactivated Cyberlindnera jadinii yeast when used in higher inclusion levels as a protein source on the microbial profile and metabolites, and immune parameters in post-weaned piglets.	48	253	30	58	Indoor Pens	4	Norwegian Landrace × Yorkshire × Duroc	Mixed	Yes	11.06	0	No		Ad libitum	Available	3x	ileum,jejunum,cecum,colon	Liquid Nitrogen	-80	16s rRNA	V1-V3	QIAamp Fast DNA Stool Kit (Qiagen)	27F	AGAGTTTGATCCTGGCTCAG	534R	ATTACCGCGGCTGCTGG	Illumina HiSeq	300	paired		DADA2(QIIME2)		Operational Taxonomic Units	DADA2(QIIME2)	GreenGenes v13.8	QIIME2	Yes	Shannon	QIIME2	Bray-Curtis	QIIME2
	214	205	Inbreeding Alters the Gut Microbiota of the Banna Minipig	Inbreeding Alters the Gut Microbiota of the Banna Minipig	2020	https://www.mdpi.com/2076-2615/10/11/2125	https://ngdc.cncb.ac.cn/gsa/browse/CRA002672	To characterize and compare the composition and function of gut microbiota between the Diannan small-ear pig and Banna minipig inbred, aiming to better understand the influence of inbreeding on the gut microbiota.	87	87	Unavailable	Unavailable	Commercial Farm(s)		Diannan small-ear pig, Banna minipig	Mixed	No_Slaughter	0	0	No		Unavailable	Available	Unavailable	feces	Liquid Nitrogen	-80	16s rRNA	V3-V4	TIANamp Stool DNA Kit (Tiangen)	341F	CCTAYGGGRBGCASCAG	806R	GGACTACNNGGGTATCTAAT	Ion Torrent	Unavailable			DADA2(QIIME2)	2983755	Operational Taxonomic Units	DADA2(QIIME2)	SILVA v132	QIIME2	Yes	Shannon, Pielou, Faith_PD, Observed Species	QIIME2, Graph Pad Prism	Bray-Curtis, Weighted UniFrac, Unweighted UniFrac, Jaccard	QIIME2
	215	206	Effect of Lactylate and Bacillus subtilis on Growth Performance, Peripheral Blood Cell Profile, and Gut Microbiota of Nursery Pigs	Effect of Lactylate and Bacillus subtilis on Growth Performance, Peripheral Blood Cell Profile, and Gut Microbiota of Nursery Pigs	2021	https://www.mdpi.com/2076-2607/9/4/803	https://www.ncbi.nlm.nih.gov/sra?linkname=bioproject_sra_all&from_uid=706745	To examine the effects of active lactylate (LA) and Bacillus subtilis strain mixtures (BM) on growth performance, peripheral blood cell counts, pathogen count, and the gut microbiome in pigs.	264	172	21		Indoor Pens	6	PIC1050 × DNA600	Mixed	No_Slaughter	6.04	7.09,10.90,16.91	No		Ad libitum	Available	Ad libitum	rectum	Unavailable	-80	16s rRNA	V4	PowerLyzer PowerSoil DNA Isolation Kit (Qiagen)	GTGCCAGCMGCCGCGGTAA		GGACTACHVGGGTWTCTAAT		MiSeq platform (Illumina)	250	paired		Deblur(QIIME2)		Unavailable	Deblur(QIIME2)	GreenGenes v13.8	QIIME2	Yes	Shannon, Observed Species	QIIME2	Bray-Curtis	QIIME2
	216	207	Soluble Fiber and Insoluble Fiber Regulate Colonic Microbiota and Barrier Function in a Piglet Model	Soluble Fiber and Insoluble Fiber Regulate Colonic Microbiota and Barrier Function in a Piglet Model	2019	https://www.hindawi.com/journals/bmri/2019/7809171/	https://www.ncbi.nlm.nih.gov/sra/?term=PRJNA493943	to assess the effect of soluble and insoluble fiber on colonic bacteria and intestinal barrier function in a piglet model.	24	24	Unavailable	54	Indoor Pens	1	Duroc × Landrace × Yorkshire	Mixed	Yes	7.5	0	No		Ad libitum	Available	4x	colon	Unavailable	Unavailable	16s rRNA	V3-V4	phenol/chloroform DNA extraction	343F	TACGGRAGGCAGCAG	806R	GGACTACHVGGGTWTCTAAT	Illumina HiSeq	250	paired		FLASH,QIIME,UCHIME(USEARCH)		Operational Taxonomic Units	QIIME	Unavailable	Unavailable	Yes	Shannon, Simpson, Chao1, ACE, Good's Coverage, Faith_PD	QIIME	Weighted UniFrac, Unweighted UniFrac	QIIME
-USEARCH and QIIME pipeline	217	208	Dietary protein levels and amino acid supplementation patterns alter the composition and functions of colonic microbiota in pigs	Dietary protein levels and amino acid supplementation patterns alter the composition and functions of colonic microbiota in pigs	2020	https://www.sciencedirect.com/science/article/pii/S2405654520300342?via%3Dihub	https://www.ncbi.nlm.nih.gov/sra/?term=SRR7585932	To investigate the effects of different crude protein (CP) levels or essential amino acids (EAA) supplementation patterns on the structure and functions of colonic microbiota in pigs.	42	1	Unavailable		Indoor Pens		Landrace × Yorkshire × Duroc	Male	Yes	25	125	No		Ad libitum	Available	3x	colon	Unavailable	-80	16s rRNA	V4	E.Z.N.A. Stool DNA Kit (Omega Bio-Tek)	515F	GTGYCAGCMGCCGCGGTAA	806R	GGACTACHVGGGTWTCTAAT	MiSeq platform (Illumina)	250	paired		FLASH,Trimmomatic,UCHIME(USEARCH)	8244072	Operational Taxonomic Units	UPARSE	SILVA	UCLUST(QIIME)	Yes	Shannon, ACE, Chao1, Simpson
	218	209	Replacement of Metaphylactic Antimicrobial Therapy by Oral Administration of Ligilactobacillus salivarius MP100 in a Pig Farm	Replacement of Metaphylactic Antimicrobial Therapy by Oral Administration of Ligilactobacillus salivarius MP100 in a Pig Farm	2021	https://www.frontiersin.org/articles/10.3389/fvets.2021.666887/full	https://www.ncbi.nlm.nih.gov/sra/?term=PRJNA705469	The objective of this work was the characterization of the probiotic properties of a Ligilactobacillus salivarius strain isolated from sow’s milk and its application as an inoculated fermented feed to pregnant sows and piglets.	210	30	28	56	Indoor Pens		Large White × Landrace	Female	No_Slaughter	0	0	No		Unavailable	Available	Unavailable	feces	Unavailable	-20	16s rRNA	V3-V4	QIAamp Fast DNA Stool Mini Kit (Qiagen)	S-D-Bact-0341-b-S-17	CCTACGGGNGGCWGCAG	S-D-Bact-129 0785-a-A-21	GACTACHVGGGTATCTAATCC	MiSeq platform (Illumina)	300	paired	4606781	DADA2(QIIME2)		Amplicon Sequence Variants	DADA2(QIIME2)	SILVA v138	QIIME2	Yes	Shannon	R_software	Bray-Curtis, Jaccard	R_software
	220	210	Effects of short-term feeding with high fiber diets on growth, utilization of dietary fiber, and microbiota in pigs	Effects of short-term feeding with high fiber diets on growth, utilization of dietary fiber, and microbiota in pigs	2022	https://www.frontiersin.org/articles/10.3389/fmicb.2022.963917/full	https://www.ncbi.nlm.nih.gov/sra/?term=PRJNA726036	To evaluate the responses of Suhuai finishing pigs to a high fiber diet.	35	28			Indoor Pens		Suhuai	Males	No_Slaughter	62.9	0	No		Ad libitum	Available	Ad libitum	feces	Unavailable	-80	16s rRNA	V3-V4	E.Z.N.A. Soil DNA Kit (Omega Bio-tek)	341F	AGAGTTTGATCCTGGCTCAG	806R	TTACCGCGGCTGCTGGCAC	MiSeq platform (Illumina)	300	paired		FLASH,Trimmomatic		Operational Taxonomic Units	UPARSE	SILVA SSU123	RDP Classifier	Yes	ACE, Chao1, Shannon, Sobs, Simpson
	221	211	Dietary Supplementation of Limosilactobacillus mucosae LM1 Enhances Immune Functions and Modulates Gut Microbiota Without Affecting the Growth Performance of Growing Pigs	Dietary Supplementation of Limosilactobacillus mucosae LM1 Enhances Immune Functions and Modulates Gut Microbiota Without Affecting the Growth Performance of Growing Pigs	2022	https://www.frontiersin.org/articles/10.3389/fvets.2022.918114/full	https://www.ncbi.nlm.nih.gov/sra/?term=PRJNA826560	To analyze the probiotic effect of Limosilactobacillus mucosae LM1 (LM1) on the growth performance, apparent total tract digestibility (ATTD) of nutrients, immune properties, intestinal morphology, and gut microbiota and their metabolites in growing pigs.	145	23			Indoor Pens		Landrace × Yorkshire	Mixed	No_Slaughter	21.42	0	No		Ad libitum	Available	Ad libitum	feces	Unavailable	-80	16s rRNA	V3-V4	QIAamp PowerFecal Pro DNA Kit (Qiagen)	Unavailable		Unavailable		MiSeq platform (Illumina)	250	paired		DADA2(QIIME2)		Amplicon Sequence Variants	DADA2(QIIME2)	SILVA 138.99	QIIME2	Yes	Chao1, Observed Species, Simpson	QIIME2	Bray-Curtis	QIIME2
Study Primers indicate V4 postion	222	212	Integrated analysis of multi-tissues lipidome and gut microbiome reveals microbiota-induced shifts on lipid metabolism in pigs	Integrated analysis of multi-tissues lipidome and gut microbiome reveals microbiota-induced shifts on lipid metabolism in pigs	2022	https://www.sciencedirect.com/science/article/pii/S2405654522000555?via%3Dihub	https://www.ncbi.nlm.nih.gov/sra/?term=PRJNA683194	To compare the differences in the gut microbial communities between DLY pigs and Laiwu pigs and investigate the relationship between microbiota and lipid metabolism by transferring fecal microbiota from healthy Laiwu pigs into DLY pigs.	16	24		70	Indoor Pens	4	Duroc × Landrace × Yorkshire	Mixed	Yes	29.6	0	No		Ad libitum	Available	Ad libitum	feces	Liquid Nitrogen	-80	16s rRNA	V3-V4	TIANamp Stool DNA Kit (Tiangen)	515F	GTGCCAGCMGCCGCGGTAA	806R	GGACTACHVGGGTWTCTAAT	Illumina HiSeq	150	paired		FLASH		Operational Taxonomic Units	USEARCH	GreenGenes	RDP Classifier				Bray-Curtis, Weighted UniFrac	QIIME
	223	213	Multi-omics analysis reveals gut microbiota-induced intramuscular fat deposition via regulating expression of lipogenesis-associated genes	Multi-omics analysis reveals gut microbiota-induced intramuscular fat deposition via regulating expression of lipogenesis-associated genes	2022	https://www.sciencedirect.com/science/article/pii/S2405654521002110?via%3Dihub#sec2	https://www.ncbi.nlm.nih.gov/sra/?term=PRJNA683194	To investigate the effects of microbiota on meat quality, especially in intramuscular fat content.	32	24		90	Indoor Pens	2	Duroc × Landrace × Yorkshire	Not Mentioned	Yes	30	0	Not Mentioned		Ad libitum	Available	Ad libitum	duodenum,jejunum,ileum	Unavailable	-80	16s rRNA	V4	phenol/chloroform DNA extraction	NNNNNNNNGTGTGCCAGCMGCCGCGGTAA		GGACTACHVGGGTWTCTAAT		Illumina HiSeq	150	paired		COPE		Operational Taxonomic Units	Mothur	RDP	Mothur				Weighted UniFrac, Bray-Curtis	QIIME, Vegan(R)
	224	214	Selection of Multidrug-Resistant Enterobacteria in Weaned Pigs and Its Association With In-feed Subtherapeutic Combination of Colistin and Tylosin	Selection of Multidrug-Resistant Enterobacteria in Weaned Pigs and Its Association With In-feed Subtherapeutic Combination of Colistin and Tylosin	2022	https://link.springer.com/article/10.1007/s00284-022-03053-7#data-availability	https://www.ncbi.nlm.nih.gov/sra?linkname=bioproject_sra_all&from_uid=601169	To evaluate the resistance profile of enterobacteria isolated from fecal samples of weaned pigs fed or not with antibiotics (colistin and tylosin) and investigate the piglets gut microbiota in both groups.	64	116	21	35, 49	Indoor Pens	4	AGPIC 415 × Camborough	Mixed	Yes	0	0	Yes	All	Unavailable	Available	Unavailable	ileum,colon	Unavailable	-80	16s rRNA	V4	phenol/chloroform DNA extraction	515F	GTGYCAGCMGCCGCGGTAA	806R	GGACTACNVGGGTWTCTAAT	MiSeq platform (Illumina)	150	paired		Mothur,UCHIME		Operational Taxonomic Units	Mothur	SILVA v132	Mothur	Yes	Chao1, Shannon, Simpson	Mothur	Bray-Curtis	PAST
	225	215	Effects of Low-Dose Antibiotics on Gut Immunity and Antibiotic Resistomes in Weaned Piglets	Effects of Low-Dose Antibiotics on Gut Immunity and Antibiotic Resistomes in Weaned Piglets	2020	https://www.frontiersin.org/articles/10.3389/fimmu.2020.00903/full#h6	https://www.ncbi.nlm.nih.gov/sra?term=SRP118553	To investigate the effects of 4-week low-dose antibiotic (LDA) treatment on the host immunity and antibiotic resistomes in weaned piglets.	24	114	21	49	Indoor Pens		Unavailable	Female	Yes	6.5	0	Yes	Treatment	Unavailable	Available	Unavailable	ileum,colon	Liquid Nitrogen	-80	Metagenomics	Not Applicable	phenol/chloroform DNA extraction	Not Applicable		Not Applicable		Illumina HiSeq	150	paired		MegaHit		Open Reading Frames	Prodigal, CD-HIT	NCBI-NR	DIAMOND	Yes	Shannon	Vegan(R)	Bray-Curtis, Weighted UniFrac	Vegan(R)
	226	216	Influence of ad Libitum Feeding of Piglets With Bacillus Subtilis Fermented Liquid Feed on Gut Flora, Luminal Contents and Health	Influence of ad Libitum Feeding of Piglets With Bacillus Subtilis Fermented Liquid Feed on Gut Flora, Luminal Contents and Health	2017	https://www.nature.com/articles/srep44553	https://www.ncbi.nlm.nih.gov/sra/?term=SRP060218	To investigate the influence of ad libitum feeding of pre-and post-weaned piglets with a Bacillus subtilis fermented liquid diet on the gut microbiome, gut metabolomic profiles, bile acid metabolism, proinflammatory cytokines and faecal consistency.	110	24	21	32	Indoor Pens		Large White x Landrace	Mixed	Yes	2.79, 2.85	0	No		Unavailable	Available	Ad libitum	jejunum,colon	Unavailable	-80	16s rRNA	V1-V3	E.Z.N.A. Soil DNA Kit (Omega Bio-tek)	B-27F	CCTATCCCCTGTGTGCCTTGGCAGTCGACTAGAGTTTGATCCTGGCTCAG	A-533R	CCATCTCATCCCTGCGTGTCTCCGACGACTNNNNNNNNNNTTACCGCGGCTGCTGGCAC	Roche 454 GS-FLX sequencer	600	single		Unavailable		Operational Taxonomic Units	Unavailable	Unavailable	Unavailable		Chao1, Shannon
	227	217	Maternal Soluble Fiber Diet during Pregnancy Changes the Intestinal Microbiota, Improves Growth Performance, and Reduces Intestinal Permeability in Piglets	Maternal Soluble Fiber Diet during Pregnancy Changes the Intestinal Microbiota, Improves Growth Performance, and Reduces Intestinal Permeability in Piglets	2018	https://journals.asm.org/doi/10.1128/AEM.01047-18	https://www.ncbi.nlm.nih.gov/sra/SRP149389	To investigate the effects of a maternal soluble fiber diet during pregnancy on growth performance, diarrhea incidence, gut microbiota composition and metabolism, and gut permeability and inflammation status of suckling piglets.	24	20			Indoor Pens		Landrace	Female	No_Slaughter	0	0	No		Ad libitum	Available	Ad libitum	feces	Unavailable	Unavailable	16s rRNA	V3-V4	QIAamp Fast DNA Stool Mini Kit (Qiagen)	341F	ACTCCTACGGGAGGCAGCAG	806R	GGACTACHVGGGTWTCTAAT	MiSeq platform (Illumina)	250	paired		Unavailable		Operational Taxonomic Units	USEARCH	SILVA	RDP Classifier	Yes	Chao1, Observed Speices, Shannon	Mothur	Weighted UniFrac	Mothur
	228	218	Effects of Different Sources of Calcium in the Diet on Growth Performance, Blood Metabolic Parameters, and Intestinal Bacterial Community and Function of Weaned Piglets	Effects of Different Sources of Calcium in the Diet on Growth Performance, Blood Metabolic Parameters, and Intestinal Bacterial Community and Function of Weaned Piglets	2022	https://www.frontiersin.org/articles/10.3389/fnut.2022.885497/full	https://www.ncbi.nlm.nih.gov/sra?linkname=bioproject_sra_all&from_uid=815951	To study the effects of dietary calcium from different sources on production, immune indexes, antioxidant capacity, serum biochemical indexes, and intestinal microflora of weaning piglets.	1000	40	21	63	Indoor Pens	20	Yorkshire × Landrace	Not Mentioned	Yes	6.09	0	No		Ad libitum	Available	Ad libitum	ileum,cecum	Unavailable	-20	16s rRNA	V3-V4	QIAamp DNA Stool Mini Kit (Qiagen)	515F	ACTCCTACGGGAGGCAGCAG	806R	GGACTACHVGGGTWTCTAAT	MiSeq platform (Illumina)	250	paired		USEARCH		Operational Taxonomic Units	USEARCH	SILVA	PyNAST	Yes	Chao1, Shannon	Mothur
	229	219	Antibiotics in Feed Induce Prophages in Swine Fecal Microbiomes	Antibiotics in Feed Induce Prophages in Swine Fecal Microbiomes	2011	https://journals.asm.org/doi/10.1128/mBio.00260-11	https://www.ncbi.nlm.nih.gov/sra?linkname=bioproject_sra_all&from_uid=72355	To evaluate the effect of two antibiotics in feed (carbadox and ASP250 [chlortetracycline, sulfamethazine, and penicillin]) on swine intestinal phage metagenomes (viromes) and bacterial communities.	18	167	14	14, 17, 22, 28, 42	Indoor Pens	6	Unavailable	Mixed	No_Slaughter	0	0	Yes	Treatment	Unavailable	Available	Unavailable	feces	Ice	-20	16s rRNA	V1-V3	phenol/chloroform DNA extraction	8F	AGAGTTTGATCCTGGCTCAG	518R	ATTACCGCGGCTGCTGG	Roche 454 GS-FLX sequencer	600	single	1077133	Unavailable		Operational Taxonomic Units	Mothur	RDP	RDP Classifier
-RAMMCAP pipeline	229	219	Antibiotics in Feed Induce Prophages in Swine Fecal Microbiomes	Antibiotics in Feed Induce Prophages in Swine Fecal Microbiomes	2011	https://journals.asm.org/doi/10.1128/mBio.00260-11	https://www.ncbi.nlm.nih.gov/sra?linkname=bioproject_sra_all&from_uid=72355	To evaluate the effect of two antibiotics in feed (carbadox and ASP250 [chlortetracycline, sulfamethazine, and penicillin]) on swine intestinal phage metagenomes (viromes) and bacterial communities.	18	64	14	14, 17, 22, 28, 42	Indoor Pens	6	Unavailable	Mixed	No_Slaughter	0	0	Yes	Treatment	Unavailable	Available	Unavailable	feces	Ice	-20	Metagenomics	Not Applicable	phenol/chloroform DNA extraction	Not Applicable		Not Applicable		Roche 454 GS-FLX sequencer	600	single		RAMMCAP pipeline		Unavailable	RAMMCAP pipeline	MG-RAST	RAMMCAP pipeline			RAMMCAP pipeline		RAMMCAP pipeline
	230	220	Resistance to change: AMR gene dynamics on a commercial pig farm with high antimicrobial usage	Resistance to change: AMR gene dynamics on a commercial pig farm with high antimicrobial usage	2020	https://www.nature.com/articles/s41598-020-58659-3#data-availability	https://www.ncbi.nlm.nih.gov/sra/?term=PRJNA557844	To examine microbial population dynamics and both AMR gene abundance and diversity on a single pig farm during a six-month production cycle.	600	372			Commercial Farm(s)		Landrace x Large White	Not Mentioned	No	0	0	Yes		Unavailable	Unavailable	Unavailable	feces	Dry Ice	-80	16s rRNA	V3	DNeasy PowerSoil Kit (Qiagen)	Unavailable		Unavailable		MiSeq platform (Illumina)	250	paired		Cutadapt,Mothur (MiSeq_SOP)		Operational Taxonomic Units	Mothur(MiSeq_SOP)	Unavailable	Unavailable		Shannon, Inverse Simpson	Mothur(MiSeq_SOP)
	230	220	Resistance to change: AMR gene dynamics on a commercial pig farm with high antimicrobial usage	Resistance to change: AMR gene dynamics on a commercial pig farm with high antimicrobial usage	2020	https://www.nature.com/articles/s41598-020-58659-3#data-availability	https://www.ebi.ac.uk/ena/browser/view/PRJEB34736	To examine microbial population dynamics and both AMR gene abundance and diversity on a single pig farm during a six-month production cycle.	600	36			Commercial Farm(s)		Landrace x Large White	Not Mentioned	No	0	0	Yes		Unavailable	Unavailable	Unavailable	feces	Dry Ice	-80	Metagenomics	Not Applicable	DNeasy PowerSoil Kit (Qiagen)	Not Applicable		Not Applicable		MiSeq platform (Illumina)	150	paired		Microbiome Helper		Antimicrobial Resistant Genes	Unavailable	MEGARes	BWA			R_software		R_software
	231	221	Age Matters: Community Assembly in the Pig Fecal Microbiome in the First Month of Life	Age Matters: Community Assembly in the Pig Fecal Microbiome in the First Month of Life	2021	https://www.frontiersin.org/articles/10.3389/fmicb.2021.564408/full	https://www.ncbi.nlm.nih.gov/sra/?term=PRJNA594837	To study the development of the pig gut microbial community in a monitoring experiment, sampling the microbiome of pigs in a commercial farm intensively during the first month of life.	60	60		1, 2, 3, 4, 5, 6, 7, 10, 14, 21, 28, 35	Indoor Pens		Great Yorkshire x Dutch Landrace	Mixed	No_Slaughter	0	0	No		Ad libitum	Available	Ad libitum	rectum	Unavailable	-20	16s rRNA	V3-V4	QIAamp Fast DNA Stool Mini Kit (Qiagen)	CVI_V3-forw	CCTACGGGAGGCAGCAG	CVI_V4-rev	GGACTACHVGGGTWTCT	MiSeq platform (Illumina)	300	paired		DADA2(R)	193260	Amplicon Sequence Variants	DADA2(R)	SILVA v132	DADA2(R)	Yes		Phyloseq(R)	Bray-Curtis	Vegan(R)
	232	222	Donor age and body weight determine the effects of fecal microbiota transplantation on growth performance, and fecal microbiota development in recipient pigs	Donor age and body weight determine the effects of fecal microbiota transplantation on growth performance, and fecal microbiota development in recipient pigs	2022	https://jasbsci.biomedcentral.com/articles/10.1186/s40104-022-00696-1#Sec2	https://www.ncbi.nlm.nih.gov/sra?linkname=bioproject_sra_all&from_uid=722740	To evaluate the effects of donor age and body weight on the growth performance and fecal microbiota development of recipient pigs.	80	321	21	42, 96, 170	Indoor Pens		PIC1050 × DNA600	Mixed	No	6.5	0	No		Ad libitum	Available	Ad libitum	feces	PBS	-80	16s rRNA	V4	PowerLyzer PowerSoil DNA Isolation Kit (Qiagen)	GTGCCAGCMGCCGCGGTAA		GGACTACHVGGGTWTCTAAT		MiSeq platform (Illumina)	250	paired		Deblur(QIIME2)		Amplicon Sequence Variants	Deblur(QIIME2)	GreenGenes v13.8	Deblur(QIIME2)	Yes	Shannon	QIIME2	Bray-Curtis	QIIME2
	233	223	Inter-correlated gut microbiota and SCFAs changes upon antibiotics exposure links with rapid body-mass gain in weaned piglet model	Inter-correlated gut microbiota and SCFAs changes upon antibiotics exposure links with rapid body-mass gain in weaned piglet model	2019	https://www.sciencedirect.com/science/article/pii/S0955286319304280?via%3Dihub#s0010	https://www.ncbi.nlm.nih.gov/sra/?term=SRP118553	To determine growth phenotypes, gut microbiota, SCFAs and colonic transcriptomes in weaned piglets fed with or without antibiotics	28	56	21	49	Indoor Pens		Unavailable	Female	Yes	0	0	Yes	Treatment	Unavailable	Available	Unavailable	ileum,colon	Unavailable	Unavailable	16s rRNA	V3-V4	phenol/chloroform DNA extraction	357F	Unavailable	806R	Unavailable	Illumina HiSeq	250	paired		DADA2(QIIME2)		Amplicon Sequence Variants	DADA2(QIIME2)	SILVA v119	DADA2(QIIME2)	Yes	Shannon, Observed Species	QIIME2	Bray-Curtis, Weighted UniFrac	Vegan(R)
	234	224	Different Sources of High Fat Diet Induces Marked Changes in Gut Microbiota of Nursery Pigs	Different Sources of High Fat Diet Induces Marked Changes in Gut Microbiota of Nursery Pigs	2020	https://www.frontiersin.org/articles/10.3389/fmicb.2020.00859/full	https://www.ncbi.nlm.nih.gov/sra/?term=SRP226668	To evaluate the effects of fat sources on intestinal microbiota of nursery pigs.	18	75	21	28	Indoor Pens	1	Duroc × Landrace × Yorkshire	Mixed	Yes	8.13	0	Not Mentioned		Ad libitum	Available	Ad libitum	duodenum,jejunum,ileum,cecum,colon	Unavailable	-80	16s rRNA	V4	Power Fecal DNA Isolation Kit (MO BIO Laboratories)	GTGCCAGCMGCCGCGG		GGACTACHVGGGTWTCTAAT		Illumina HiSeq	250	paired		QIIME,UCHIME(Gold_db)	2819119	Operational Taxonomic Units	UPARSE	SILVA	QIIME, RDP Classifier	Yes	Chao1, ACE, Shannon, Simpson	Mothur	Unweighted UniFrac	Mothur
	235	225	Faecal Microbiota Transplantation Reduces Susceptibility to Epithelial Injury and Modulates Tryptophan Metabolism of the Microbial Community in a Piglet Model	Faecal Microbiota Transplantation Reduces Susceptibility to Epithelial Injury and Modulates Tryptophan Metabolism of the Microbial Community in a Piglet Model	2018	https://academic.oup.com/ecco-jcc/article/12/11/1359/5053909	https://www.ncbi.nlm.nih.gov/Traces/study/?acc=SRP139191&o=acc_s%3Aa	To determine the potential role of metabolic function of gut microbiota in the beneficial effects of FMT.	30	12			Indoor Pens		Duroc x Landrace x Yorkshire x Jinhua	Not Mentioned	Yes	0	0	No		Unavailable	Available	Unavailable	colon	PBS	-80	16s rRNA	V4	QIAamp DNA Stool Mini Kit (Qiagen)	Unavailable		Unavailable		Illumina HiSeq	250	paired		FLASH		Operational Taxonomic Units	UPARSE	GreenGenes	Unavailable		Observed Species, ACE, Chao1	QIIME	Bray-Curtis	QIIME
	236	226	Impact of Fermented Corn–Soybean Meal on Gene Expression of Immunity in the Blood, Level of Secretory Immunoglobulin A, and Mucosa-Associated Bacterial Community in the Intestine of Grower–Finisher Pigs	Impact of Fermented Corn–Soybean Meal on Gene Expression of Immunity in the Blood, Level of Secretory Immunoglobulin A, and Mucosa-Associated Bacterial Community in the Intestine of Grower–Finisher Pigs	2020	https://www.frontiersin.org/articles/10.3389/fvets.2020.00246/full#h7	https://www.ncbi.nlm.nih.gov/sra?linkname=bioproject_sra_all&from_uid=607631	To determine the effect of a fermented corn–soybean meal [fermented feed (FF)] on the gene expression of immunity in the blood, the level of secretory immunoglobulin A (sIgA), and mucosa-associated bacterial community in the duodenum and colon of grower-finisher pigs.	48	22			Indoor Pens	4	Duroc × Landrace × Large White	Male	Yes	53.19, 56.60	110	Not Mentioned		Ad libitum	Available	Ad libitum	duodenum,colon	Unavailable	-80	16s rRNA	V4-V5	Bacterial gDNA Stool mini-Kit (Qiagen)	AATGATACGGCGACCACCGAGATCTACAC-i5aTATGGTAATTGTGTGCCAGCMGCCGCGGTAA		CAAGCAGAAGACGGCATACGAGAT-i7a-AGTCAGTCAGGCCCCGTCAATTCMTTTRAGT		Illumina HiSeq	250	paired		FLASH,QIIME		Operational Taxonomic Units	UPARSE	Unavailable	Unavailable		ACE, Shannon	MUSCLE
	237	227	Metabolic Syndrome During Perinatal Period in Sows and the Link With Gut Microbiota and Metabolites	Metabolic Syndrome During Perinatal Period in Sows and the Link With Gut Microbiota and Metabolites	2018	https://www.frontiersin.org/articles/10.3389/fmicb.2018.01989/full	https://www.ncbi.nlm.nih.gov/sra/?term=SRP150893	To investigate the temporal variations in sow metabolic characteristics, gut microbiota, gut permeability, and gut inflammation at days 30 and 109 of gestation and days 3 and 14 of lactation.	12	48			Indoor Pens	1	Landrace	Female	No_Slaughter	0	0	No		Ad libitum	Available	Ad libitum	feces	Unavailable	-80	16s rRNA	V3-V4	QIAamp Fast DNA Stool Mini Kit (Qiagen)	341F	ACTCCTACGGGAGGCAGCAG	806R	GGACTACHVGGGTWTCTAAT	MiSeq platform (Illumina)	250	paired		Unavailable		Operational Taxonomic Units	USEARCH	SILVA 16S	RDP Classifier	Yes	Chao1, ACE, Shannon, Simpson		Bray-Curtis
- Kozich et al. (2013) pipeline	238	228	Impact of zinc oxide, benzoic acid and probiotics on the performance and cecal microbiota of piglets	Impact of zinc oxide, benzoic acid and probiotics on the performance and cecal microbiota of piglets	2021	https://animalmicrobiome.biomedcentral.com/articles/10.1186/s42523-021-00151-y#availability-of-data-and-materials	https://www.ncbi.nlm.nih.gov/sra/?term=PRJNA758076	To evaluate the impact of benzoic acid and probiotics (BA + P) on performance, diarrhea and cecal microbiota of piglets in the nursery phase (23 to 65 days)	160	32	21	65	Indoor Pens	2	Camborough PIC x AG 337	Mixed	No	0	0	No		Ad libitum	Available	Ad libitum	cecum	Unavailable	-80	16s rRNA	V4	DNeasy PowerSoil Kit (Qiagen)	515F	GTGCCAGCMGCCGCGGTAA	806R	GGACTACHVGGGTWTCTAAT	MiSeq platform (Illumina)	300	paired		Mothur,VSEARCH		Operational Taxonomic Units	Mothur	SILVA	RDP Classifier	Yes	Observed Species, Chao1, Simpson	Mothur	Jaccard, Yue and Clayton	Mothur
	239	229	Exploring the Possible Link between the Gut Microbiome and Fat Deposition in Pigs	Exploring the Possible Link between the Gut Microbiome and Fat Deposition in Pigs	2022	https://www.hindawi.com/journals/omcl/2022/1098892/#introduction	https://www.ncbi.nlm.nih.gov/sra?linkname=bioproject_sra_all&from_uid=760651	To examine whether there is a link between pigs’ gut microbiome, lipogenic properties, and oxidative stress.	60	10		250	Indoor Pens	10	Jinhua	Not Mentioned	Yes	0	0	No		Unavailable	Available	Unavailable	colon	Liquid Nitrogen	-80	Metagenomics	Not Applicable	QIAamp Fast DNA Stool Mini Kit (Qiagen)	Not Applicable		Not Applicable		Illumina HiSeq	150	paired		Trimmomatic,MegaHit,BWA		Open Reading Frames	METAProdigal, CD-HIT	NCBI-NR	BLASTP				Bray-Curtis
	240	230	Effects of dietary supplementation with essential oils and protease on growth performance, antioxidation, inflammation and intestinal function of weaned pigs	Effects of dietary supplementation with essential oils and protease on growth performance, antioxidation, inflammation and intestinal function of weaned pigs	2022	https://www.sciencedirect.com/science/article/pii/S2405654521002195?via%3Dihub	https://www.ncbi.nlm.nih.gov/sra/?term=PRJNA779534	To evaluate the impacts of essential oils (EO) and protease (PRO), independently or in combination, on growth performance, antioxidation, inflammation and intestinal function of weaned pigs.	160	10	21	29	Indoor Pens	5	Duroc × Landrace × Yorkshire	Not Mentioned	Yes	6.74	0	Not Mentioned		Ad libitum	Available	Ad libitum	colon	Unavailable	-80	16s rRNA	V4	Qiagen commercial Kit (Qiagen)	515F	GTGCCAGCMGCCGCGGTAA	806R	GGACTACHVGGGTWTCTAAT	Illumina HiSeq	150	paired		QIIME,UCHIME		Operational Taxonomic Units	UPARSE	Unavailable	QIIME	Yes	Observed Species, Chao1, Shannon, Simpson, Abundance Coverage	QIIME
	241	231	Co-fermented defatted rice bran alters gut microbiota and improves growth performance, antioxidant capacity, immune status and intestinal permeability of finishing pigs	Co-fermented defatted rice bran alters gut microbiota and improves growth performance, antioxidant capacity, immune status and intestinal permeability of finishing pigs	2022	https://www.sciencedirect.com/science/article/pii/S2405654522000920?via%3Dihub#abs0010	https://www.ncbi.nlm.nih.gov/sra?linkname=bioproject_sra_all&from_uid=740149	To evaluate the effects of co-fermented defatted rice bran (DFRB) on growth performance, antioxidant capacity, immune status, gut microbiota and permeability in finishing pigs.	90	18			Indoor Pens	10	Duroc × Landrace × Yorkshire	Not Mentioned	No_Slaughter	85.3	0	Not Mentioned		Unavailable	Available	Unavailable	feces	Unavailable	-80	16s rRNA	V3-V4	PowerSoil DNA Isolation Kit (MO BIO Laboratories)	515F	ACTCCTACGGGAGGCAGCAG	806R	GGACTACHVGGGTWTCTAAT	Illumina HiSeq	250	paired		QIIME,UCHIME		Operational Taxonomic Units	UPARSE	SILVA	RDP Classifier	Yes	Simpson, Chao1, Good's coverage, Shannon, Oberseved Species	QIIME	Unweighted UniFrac	R_software
-Adapter Sequences Available	242	232	Oropharyngeal, proximal colonic, and vaginal microbiomes of healthy Korean native black pig gilts	Oropharyngeal, proximal colonic, and vaginal microbiomes of healthy Korean native black pig gilts	2023	https://bmcmicrobiol.biomedcentral.com/articles/10.1186/s12866-022-02743-3	https://www.ncbi.nlm.nih.gov/sra/PRJNA827006	To define the microbiome of three body sites within the Jeju black pigs as a reference for future research in these animals, and development of approaches aimed at productivity enhancement through microbiome modulation.	9	27		210	SPF Facility		Jeju Black	Female	Yes	0	0	Not Mentioned		Ad libitum	Available	Ad libitum	oropharynx,colon,vagina	Unavailable	-20	16s rRNA	V3-V4	QIAamp DNA Mini Kit (Qiagen),NucleoSpin DNA Stool Kit (Macherey–Nagel)	Bakt_341F	CCTACGGGNGGCWGCAG	Bakt_805R	GACTACHVGGGTATCTAATCC	MiSeq platform (Illumina)	300	paired	3024215	DADA2(QIIME2)	1327844	Amplicon Sequence Variants	DADA2(QIIME2)	GreenGenes v13.8	QIIME2	Yes	Shannon, Faith_PD, Pielou	QIIME2	Bray-Curtis, Weighted UniFrac, Unweighted UniFrac	QIIME2
	243	233	Bacillus amyloliquefaciens 40 regulates piglet performance, antioxidant capacity, immune status and gut microbiota	Bacillus amyloliquefaciens 40 regulates piglet performance, antioxidant capacity, immune status and gut microbiota	2023	https://www.sciencedirect.com/science/article/pii/S2405654522001342?via%3Dihub	https://www.ncbi.nlm.nih.gov/sra/?term=PRJNA778041	To investigate the effects of Bacillus amyloliquefaciens 40 (BA40) on the performance, immune status and gut microbiota of piglets.	132	18		21	Indoor Pens	11	Duroc × Yorkshire × Landrace	Not Mentioned	No_Slaughter	1.76, 1.63, 1.74	6.52, 7.07, 6.63	No		Unavailable	Available	Unavailable	rectum	Liquid Nitrogen	-80	16s rRNA	V3-V4	PowerSoil DNA Isolation Kit (MO BIO Laboratories)	338F	ACTCCTACGGGAGGCAGCAG	806R	GGACTACHVGGGTWTCTAAT	Illumina HiSeq	300	paired		DADA2(QIIME2),VSEARCH		Amplicon Sequence Variants	DADA2(QIIME2)	SILVA v138	RDP Classifier	Yes	Chao1, Shannon, Simpson	MajorBio Cloud Platform, Microbiome Analyst	Unweighted UniFrac	MajorBio Cloud Platform, Microbiome Analyst
-Mothur Pipeline	244	234	Analysis of swine fecal microbiota at various growth stages	Analysis of swine fecal microbiota at various growth stages	2015	https://link.springer.com/article/10.1007/s00203-015-1108-1#Abs1	https://www.ncbi.nlm.nih.gov/sra/?term=SRP049927	To provide knowledge of swine fecal microbiota by analyzing bacterial 16S rRNA gene sequences.		20			Indoor Pens	20	Unavailable	Not Mentioned	No_Slaughter	0	0	Not Mentioned		Unavailable	Unavailable	Unavailable	feces	Liquid Nitrogen	-20	16s rRNA	V4	Power Fecal DNA Isolation Kit (MO BIO Laboratories)	Unavailable		Unavailable		MiSeq platform (Illumina)	250	paired	1130611	PEAR,Mothur,UCHIME		Operational Taxonomic Units	Mothur	SILVA rRNA, RDP	Mothur				Yue and Clayton	Mothur
	245	235	Viral Metagenomic Analysis Displays the Co-Infection Situation in Healthy and PMWS Affected Pigs	Viral Metagenomic Analysis Displays the Co-Infection Situation in Healthy and PMWS Affected Pigs	2016	https://journals.plos.org/plosone/article?id=10.1371/journal.pone.0166863	https://www.ncbi.nlm.nih.gov/sra/?term=SRP076383	To increase knowledge of potential viruses, apart from porcine circovirus type 2 (PCV2), involved in PMWS development as well as to increase knowledge on the virome of healthy individuals.	8	8			SPF Facility		SPF, Landrace, Hampshire x Landrace-Yorkshire	Not Mentioned	No	0	0	Not Mentioned		Unavailable	Unavailable	Unavailable	lymph nodes	Unavailable	-80	Metagenomics	Not Applicable	QIAamp DNA Mini Kit (Qiagen)	Not Applicable		Not Applicable		Roche 454 GS-FLX sequencer	300	paired		CLC_pipeline		Unavailable	Unavailable	Unavailable	BLASTN(CAMERA), BLASTX(CAMERA)
	246	236	Comparison of Oropharyngeal Microbiota in Healthy Piglets and Piglets With Respiratory Disease	Comparison of Oropharyngeal Microbiota in Healthy Piglets and Piglets With Respiratory Disease	2018	https://www.frontiersin.org/articles/10.3389/fmicb.2018.03218/full	https://www.ncbi.nlm.nih.gov/sra/?term=SRP169602	To characterize the oropharyngeal microbiota of suckling piglets and compare the microbiota of healthy piglets and piglets with PRD.	33	33	28	14, 15, 16, 17, 18, 19, 20, 21	Indoor Pens		Hampshire × Yorkshire × Landrace, Duroc × Yorkshire × Landrace	Not Mentioned	No_Slaughter	0	0	Not Mentioned		Unavailable	Unavailable	Unavailable	oropharynx	PBS	-80	16s rRNA	V3-V4	QIAamp DNA Mini Kit (Qiagen)	338F	ACTCCTACGGGAGGCAGCAG	806R	GGACTACHVGGGTWTCTAAT	MiSeq platform (Illumina)	300	paired		Trimmomatic,FLASH,UCHIME		Operational Taxonomic Units	UPARSE	SILVA SSU115	RDP Classifier	Yes	Sobs, Shannon, Simpson, Chao1, Good's coverage	Mothur	Bray-Curtis
	247	237	Comparison of Productivity and Fecal Microbiotas of Sows in Commercial Farms	Comparison of Productivity and Fecal Microbiotas of Sows in Commercial Farms	2020	https://www.mdpi.com/2076-2607/8/10/1469	https://ddbj.nig.ac.jp/resource/sra-submission/DRA010825	To investigate the relationship between sow productivity and the fecal microbiota of pigs in different farms.	180				Commercial Farm(s)		Large White x Landrace	Female	No_Slaughter	0	0	Not Mentioned		Unavailable	Unavailable	Unavailable	feces	Liquid Nitrogen	-80	16s rRNA	V3-V4	Totally RNA Kit (Ambion)	341F	Unavailable	805R	Unavailable	MiSeq platform (Illumina)	Unavailable			FLASH,QIIME,UCHIME(Gold_db)		Operational Taxonomic Units	USEARCH	GreenGenes v13	RDP Classifier	Yes	Chao1, Shannon	Phyloseq(R)	Weighted UniFrac, Unweighted UniFrac	Phyloseq(R)
	248	238	Changes in the diversity and composition of gut microbiota of weaned piglets after oral administration of Lactobacillus or an antibiotic	Changes in the diversity and composition of gut microbiota of weaned piglets after oral administration of Lactobacillus or an antibiotic	2016	https://link.springer.com/article/10.1007/s00253-016-7845-5#Sec2	https://www.ncbi.nlm.nih.gov/sra/?term=SRP071319	To compare the microbiota diversity and composition of intestinal contents of weaned piglets treated with Lactobacillus reuteri or chlortetracycline (aureomycin) using high-throughput sequencing.	9	27	30	40	Indoor Pens		Landrace × Large White	Mixed	Yes	8.57	0	Yes	Treatment	Ad libitum	Available	Ad libitum	jejunum,colon,cecum	Liquid Nitrogen	-80	16s rRNA	V3-V4	E.Z.N.A. Stool DNA Kit (Omega Bio-Tek)	338F	ACTCCTACGGGAGGCAGCA	806R	GGACTACHVGGGTWTCTAAT	MiSeq platform (Illumina)	250	paired	1523335	QIIME,UCHIME	1354684	Operational Taxonomic Units	UPARSE	SILVA SSU115	RDP Classifier	Yes	ACE, Chao1, Shannon, Simpson	QIIME
	249	239	Differential Effects of Breed and Nursing on Early-Life Colonic Microbiota and Immune Status as Revealed in a Cross-Fostering Piglet Model	Differential Effects of Breed and Nursing on Early-Life Colonic Microbiota and Immune Status as Revealed in a Cross-Fostering Piglet Model	2019	https://journals.asm.org/doi/10.1128/AEM.02510-18#sec-4	https://www.ncbi.nlm.nih.gov/sra/SRP066893	To investigate the effects of breed and nursing mother on early-life colonic microbiota and immune status in a cross-fostering piglet model.	36	235	28	14, 49	Indoor Pens		Meishan, Yorkshire	Not Mentioned	Yes	0	0	Not Mentioned		Unavailable	Unavailable	Unavailable	jejunum,colon	Liquid Nitrogen	-80	16s rRNA	V3-V4	phenol/chloroform DNA extraction	-barcode-TACGGRAGGCAGCAG		AGGGTATCTAATCCT		Roche 454 GS-FLX sequencer	600	single	3320275	QIIME,UCHIME		Operational Taxonomic Units	UPARSE	Unavailable	Unavailable	Yes	Chao1, Shannon, ACE		Unweighted UniFrac	MetaboAnalyst
	250	240	Spatial heterogeneity of bacterial colonization across different gut segments following inter-species microbiota transplantation	Spatial heterogeneity of bacterial colonization across different gut segments following inter-species microbiota transplantation	2020	https://microbiomejournal.biomedcentral.com/articles/10.1186/s40168-020-00917-7	https://www.ncbi.nlm.nih.gov/sra/?term=PRJNA593023	To test the hypothesis that transplantation of exogenous microbiota from a specific gut segment of the donor leads to niche-specific colonization of its corresponding niche (gut location) of the recipient.		293			Indoor Pens		Duroc × Landrace × Large white	Male	Yes	50	0	No		Unavailable	Unavailable	Unavailable	jejunum,ileum,cecum,colon,feces	PBS	-80	16s rRNA	V3-V4	QIAamp Fast DNA Stool Mini Kit (Qiagen)	338F	ACTCCTACGGGAGGCAGCAG	806R	GGACTACHVGGGTWTCTAAT	MiSeq platform (Illumina)	300	paired	4896764	Deblur(QIIME2)		Amplicon Sequence Variants	Deblur(QIIME2)	GreenGenes	QIIME2	Yes	Observed Species, Shannon	QIIME2	Bray-Curtis, Jaccard	QIIME2
	251	241	Exposure to High Aerial Ammonia Causes Hindgut Dysbiotic Microbiota and Alterations of Microbiota-Derived Metabolites in Growing Pigs	Exposure to High Aerial Ammonia Causes Hindgut Dysbiotic Microbiota and Alterations of Microbiota-Derived Metabolites in Growing Pigs	2021	https://www.frontiersin.org/articles/10.3389/fnut.2021.689818/full	https://www.ncbi.nlm.nih.gov/sra?linkname=bioproject_sra_all&from_uid=718995	To investigate how aerial ammonia exposure influences hindgut microbiota and its metabolites in a pig model.	12	24		95	Indoor Pens	1	Yorkshire × Landrace	Not Mentioned	Yes	20.27	0	Not Mentioned		Ad libitum	Available	Ad libitum	colon,cecum	Liquid Nitrogen	-80	16s rRNA	V3-V4	E.Z.N.A. Soil DNA Kit (Omega Bio-tek)	338F	ACTCCTRCGGGAGGCAGCAG	806R	GGACTACCVGGGTATCTAAT	MiSeq platform (Illumina)	300	paired	1499677	Majorbio I-Sanger Cloud Platform,Microbiome Analyst		Operational Taxonomic Units	UPARSE	SILVA v138	RDP Classifier	Yes	Sobs, Shannon, Simpson, Chao1, Good's coverage	JMP	Bray-Curtis
	252	242	Maternal consumption of a fermented diet protects offspring against intestinal inflammation by regulating the gut microbiota	Maternal consumption of a fermented diet protects offspring against intestinal inflammation by regulating the gut microbiota	2022	https://www.tandfonline.com/doi/full/10.1080/19490976.2022.2057779	https://www.ncbi.nlm.nih.gov/sra?linkname=bioproject_sra_all&from_uid=552228 https://www.ncbi.nlm.nih.gov/Traces/study/?acc=SAMN12163452&o=acc_s%3Aa	To investigate how a maternal fermented diet (MFD) protects against early-life intestinal inflammation by applying multi-omics, fecal microbiota transplantation (FMT), and lipopolysaccharide (LPS)-induced colonic inflammation.	60	1		28	Indoor Pens		Yorkshire × Landrace	Not Mentioned	Yes	0	0	Not Mentioned		Unavailable	Available	Unavailable	feces	Unavailable	Unavailable	16s rRNA	V4	E.Z.N.A. Stool DNA Kit (Omega Bio-Tek)	515F	GTGCCAGCMGCCGCGG	806R	GGACTACHVGGGTWTCTAAT	MiSeq platform (Illumina)	250	paired		DADA2(QIIME2)		Operational Taxonomic Units	UPARSE, QIIME2	GreenGenes	QIIME2	Yes	Chao1	QIIME, QIIME2	Bray-Curtis	QIIME, QIIME2
	253	243	Evaluating the association between body weight and the intestinal microbiota of weaned piglets via 16S rRNA sequencing	Evaluating the association between body weight and the intestinal microbiota of weaned piglets via 16S rRNA sequencing	2017	https://link.springer.com/article/10.1007/s00253-017-8304-7	https://www.ncbi.nlm.nih.gov/sra/?term=SRP080895	To investigate the relationship between the intestinal microbiota and body weight of weaned piglets under a commercial environment.	18	3	36	36	Commercial Farm(s)		Duroc × Landrace × Yorkshire	Not Mentioned	No_Slaughter	10.20, 8.09, 14.60	0	Not Mentioned		Ad libitum	Available	Ad libitum	feces	Unavailable	-70	16s rRNA	V4	NucleoSpin Soil Isolation Kit (Macherey-Nagel)	GTGCCAGCMGCCGCGGTAA	GTGCCAGCMGCCGCGGTAA	GGACTACHVGGGTWTCTAAT	GGACTACHVGGGTWTCTAAT	MiSeq platform (Illumina)	Unavailable	paired		QIIME		Operational Taxonomic Units	QIIME	GreenGenes v13.8	PyNAST	Yes	ACE, Chao1, Observed Species, FAith_PD, Shannon, Simpson	QIIME
-Multiple sample dates - Age at beginning of study not given	256	244	Effects of Oat Bran on Nutrient Digestibility, Intestinal Microbiota, and Inflammatory Responses in the Hindgut of Growing Pigs	Effects of Oat Bran on Nutrient Digestibility, Intestinal Microbiota, and Inflammatory Responses in the Hindgut of Growing Pigs	2018	https://www.mdpi.com/1422-0067/19/8/2407	https://www.ncbi.nlm.nih.gov/sra/?term=SRP150170	To investigate the effects of oat bran on nutrient digestibility, intestinal microbiota, and inflammatory responses in the hindgut of growing pigs.	26	16			Indoor Pens		Duroc × Landrace × Large White	Male	Yes	30.5	0	No		Ad libitum	Available	Ad libitum	cecum,colon	Liquid Nitrogen	-80	16s rRNA	V3-V4	Fast DNA Stool Mini Kit (Qiagen)	Unavailable		Unavailable		MiSeq platform (Illumina)	300	paired		QIIME		Operational Taxonomic Units	UPARSE	RDP	RDP Classifier	Yes	Sobs, Shannon		Unweighted UniFrac	JMP
-Samples collected at room temperature	257	245	Effect of dietary fiber content on nutrient digestibility and fecal microbiota composition in growing-finishing pigs	Effect of dietary fiber content on nutrient digestibility and fecal microbiota composition in growing-finishing pigs	2018	https://journals.plos.org/plosone/article?id=10.1371/journal.pone.0206159	https://www.ncbi.nlm.nih.gov/sra/?term=SRP160137	To investigate the relationships between microbiota and apparent digestibility coefficients with respect to age and diet.	63	244	20	91, 112, 133, 154	Indoor Pens	1	Duroc, Large White, Pietrain	Male	No_Slaughter	29, 35, 37.2	0	Not Mentioned		Ad libitum	Available	Ad libitum	feces	Liquid Nitrogen	-80	16s rRNA	V3-V4	phenol/chloroform DNA extraction	460F	CTTTCCCTACACGACGCTCTTCCGATCTACGGRAGGCAGCAG	460R	GGAGTTCAGACGTGTGCTCTTCCGATCTTACCAGGGTATCTAATCCT	MiSeq platform (Illumina)	250	paired		GeT-PlaGE platform,FLASH,VSEARCH		Operational Taxonomic Units	VSEARCH	SILVA	USEARCH	Yes	Simpson, Shannon	Vegan(R)
-OG (Clusters of Orthologous Groups)	258	246	Dynamic Change of Gut Microbiota During Porcine Epidemic Diarrhea Virus Infection in Suckling Piglets	Dynamic Change of Gut Microbiota During Porcine Epidemic Diarrhea Virus Infection in Suckling Piglets	2019	https://www.frontiersin.org/articles/10.3389/fmicb.2019.00322/full	https://www.ncbi.nlm.nih.gov/sra/?term=SRP172711	To analyze the characteristics of gut microbiota in porcine epidemic diarrhea virus (PEDV)-infected piglets during the suckling transition stage.	38	38		1, 2, 3, 4, 5, 6, 7, 8, 9, 10, 11, 12, 13, 14, 15, 16, 17, 18, 19, 20, 21	Commercial Farm(s)		Unavailable	Not Mentioned	No_Slaughter	0	0	Not Mentioned		Unavailable	Unavailable	Unavailable	feces	Liquid Nitrogen	-80	16s rRNA	V3-V4	QIAamp DNA Stool Mini Kit (Qiagen)	338F	ACTCCTACGGGAGGCAGCAG	806R	GGACTACHVGGGTWTCTAAT	MiSeq platform (Illumina)	300	paired		Trimmomatic,FLASH,UCHIME		Operational Taxonomic Units	UPARSE	SILVA SSU123	RDP Classifier	Yes	Simpson, Shannon, Sobs, Chao1	Vegan(R)	Unweighted UniFrac	Vegan(R)
	259	247	Effects of Intranasal Pseudorabies Virus AH02LA Infection on Microbial Community and Immune Status in the Ileum and Colon of Piglets	Effects of Intranasal Pseudorabies Virus AH02LA Infection on Microbial Community and Immune Status in the Ileum and Colon of Piglets	2019	https://www.mdpi.com/1999-4915/11/6/518	https://www.ncbi.nlm.nih.gov/sra/?term=SRP174443	To investigate the effect of intranasal PRV variant (AH02LA) infection on ileal and colonic bacterial communities and immune status in piglets.	10	20		33	Indoor Pens			Not Mentioned	Yes	0	0	Not Mentioned		Unavailable	Unavailable	Unavailable	ileum,colon	Unavailable	-70	16s rRNA	V3-V4	QIAamp DNA Kit (Qiagen),phenol/chloroform DNA extraction	338F	ACTCCTRCGGGAGGCAGCAG	806R	GGACTACCVGGGTATCTAAT	MiSeq platform (Illumina)	250	paired	643245	QIIME,UCHIME		Operational Taxonomic Units	UPARSE	SILVA v123	QIIME	Yes	ACE, Chao1, Shannon, Inverse Simpson	Mothur	Bray-Curtis, Unweighted UniFrac	Mothur
- samples collected during pregnacy period - exact age of smapliong unknown	260	248	Alterations in the Blood Parameters and Fecal Microbiota and Metabolites during Pregnant and Lactating Stages in Bama Mini Pigs as a Model	Alterations in the Blood Parameters and Fecal Microbiota and Metabolites during Pregnant and Lactating Stages in Bama Mini Pigs as a Model	2020	https://www.hindawi.com/journals/mi/2020/8829072/	https://www.ncbi.nlm.nih.gov/sra/?term=PRJNA595474	To analyze plasma reproductive hormone and biochemical parameter changes, as well as fecal microbiota composition and metabolites in sows, at different pregnancy and lactation stages, using Bama mini pig as an experimental animal model.	16	37			Indoor Pens	1	Bama mini pig	Female	No_Slaughter	0	0	No		Ad libitum	Available	2x	feces	Unavailable	-20	16s rRNA	V3-V4	Fast DNA Spin Kit (MP Biomedicals)	338F	GCACCTAAYTGGGYDTAAAGNG	806R	TACNVGGGTATCTAATCC	MiSeq platform (Illumina)	300	paired		Unavailable	1465181	Operational Taxonomic Units	Unavailable	Unavailable	Unavailable		Chao1, Shannon, Observed Species
	261	249	Metabolome-Microbiome Responses of Growing Pigs Induced by Time-Restricted Feeding	Metabolome-Microbiome Responses of Growing Pigs Induced by Time-Restricted Feeding	2021	https://www.frontiersin.org/articles/10.3389/fvets.2021.681202/full	https://www.ncbi.nlm.nih.gov/sra/?term=PRJNA715648	To investigate the responses of microbiome and metabolome induced by time-restricted feeding (TRF) based on a growing-pig model.	12	12		105	Indoor Pens	1	Duroc × Landrace × Large White	Male	Yes	56.29	0	Not Mentioned		Ad libitum	Available	3x	colon	Unavailable	-80	16s rRNA	V3-V4	phenol/chloroform DNA extraction	ACTCCTRCGGGAGGCAGCAG		GGACTACCVGGGTATCTAAT		MiSeq platform (Illumina)	300	paired		QIIME		Operational Taxonomic Units	UPARSE	SILVA SSU115	RDP Classifier	Yes	ACE, Chao1, Observed Species, Shannon, Simpson	MicrobiomeAnalyst	Bray-Curtis	MicrobiomeAnalyst
-preheated incubators (37 ˚C)	262	250	Fecal filtrate transplantation protects against necrotizing enterocolitis	Fecal filtrate transplantation protects against necrotizing enterocolitis	2022	https://www.nature.com/articles/s41396-021-01107-5#data-availability	https://www.ncbi.nlm.nih.gov/sra	To assess preclinical efficacy and safety of fecal filtrate transplantation (FFT)	75	101			Heated Incubators		Landrace x Yorkshire x Duroc	Not Mentioned	Yes	0	0	Not Mentioned		Ad libitum	Available	Ad libitum	ileum	Unavailable	Unavailable	16s rRNA	V3	Bead-Beat Micro AX Gravity Kit (A&A Biotechnology)	Unavailable		Unavailable		Illumina NextSeq	300	paired		UNOISE(VSEARCH)		Zero-raduis Operational Taxonomic Units	UNOISE(VSEARCH)	GreenGenes v13.8	QIIME2	Yes	Shannon	QIIME2	Unwieghted UniFrac	QIIME2
-sampling age of sows could not be determined; G28, G110, L6, L28 -FROGS pipeline	263	251	Effect of live yeast supplementation in sow diet during gestation and lactation on sow and piglet fecal microbiota, health, and performance	Effect of live yeast supplementation in sow diet during gestation and lactation on sow and piglet fecal microbiota, health, and performance	2022	https://academic.oup.com/jas/article/100/8/skac209/6604467	https://www.ncbi.nlm.nih.gov/sra/?term=PRJNA821692	To determine whether live yeast Saccharomyces cerevisiae var. boulardii (SB) added to the diet of sows during gestation and lactation may contribute to support the health and performance of piglets before and after weaning.	48	558	28	6, 28, 33	Indoor Pens	9	Landrace × Large White	Mixed	No_Slaughter	0	0	No		Ad libitum	Available	Ad libitum	feces	Liquid Nitrogen	-80	16s rRNA	V3-V4	ZR-96 Soil Microbe DNA Kit (Zymo Research)	343F	CTTTCCCTACACGACGCTCTTCCGATCTACGGRAGGCAGCAG	784R	GGAGTTCAGACGTGTGCTCTTCCGATCTTACCAGGGTATCTAATCCT	MiSeq platform (Illumina)	250	paired		FLASH(FROGS_pipeline),UCHIME		Operational Taxonomic Units	SWARM Algorithm(FROGS_pipeline)	SILVA SSU132	RDP Classifier(FROGS_pipeline), BLAST	Yes	Chao1, Shannon	Vegan(R)
-sows age not determined G105, L21	264	252	Maternal probiotics supplementation improves immune and antioxidant function in suckling piglets via modifying gut microbiota	Maternal probiotics supplementation improves immune and antioxidant function in suckling piglets via modifying gut microbiota	2022	https://academic.oup.com/jambio/article/133/2/515/6988984	https://www.ncbi.nlm.nih.gov/sra/?term=PRJNA682911	To determine the effects of maternal probiotics supplementation on gut microbiota and metabolites of sows and their suckling piglets, as well as plasma biochemical parameters, oxidative/anti‐oxidative indexes, and inflammatory cytokine levels of suckling piglets.	32	48	21	21	Indoor Pens	1	Bama mini pig	Female	Yes	0	0	No		Ad libitum	Available	2x	feces,colon	Unavailable	-80	16s rRNA	V3-V4	Fast DNA Spin Kit (MP Biomedicals)	338F	GCACCTAAYTGGGYDTAAAGNG	806R	TACNVGGGTATCTAATCC	Illumina HiSeq	300	paired		Unavailable		Unavailable	Unavailable	Unavailable	Unavailable
QIIME 1.91 pipeline for chimera removal	266	253	Dietary supplementation with Bacillus mixture modifies the intestinal ecosystem of weaned piglets in an overall beneficial way	Dietary supplementation with Bacillus mixture modifies the intestinal ecosystem of weaned piglets in an overall beneficial way	2021	https://academic.oup.com/jambio/article/130/1/233/6726110	https://www.ncbi.nlm.nih.gov/sra/?term=PRJNA589726	To investigate the effects of dietary supplementation with a mixture of Bacillus, which serves as an alternative of antibiotics on the intestinal ecosystem of weaned piglets.	120	45	25	28, 42, 63	Indoor Pens		Landrace × Large white	Not Mentioned	Yes	7	0	Yes	Treatment	Unavailable	Available	Unavailable	colon	Liquid Nitrogen	-80	16s rRNA	V3-V4	HiPure Stool DNA Kit (Magen)	Unavailable		Unavailable		Illumina HiSeq	250	paired	843766	Trimmomatic,QIIME		Operational Taxonomic Units	QIIME	Unavailable	Unavailable	Yes	Chao1, Shannon, Simpson
	267	254	Profiling the gastrointestinal microbiota in response to Salmonella: Low versus high Salmonella shedding in the natural porcine host	Profiling the gastrointestinal microbiota in response to Salmonella: Low versus high Salmonella shedding in the natural porcine host	2013	https://www.sciencedirect.com/science/article/pii/S1567134813000956?via%3Dihub	https://www.ncbi.nlm.nih.gov/sra/?term=SRP013958	To investigate the dynamics between the porcine intestinal microbiota and Salmonella shedding in the natural swine host.	54	16	12	48, 49, 50, 51, 52, 53, 54, 55, 56, 57, 58, 59, 60, 61, 62, 63, 64, 65, 66, 67, 68, 69, 70, 71, 72, 73, 74, 75, 76, 77	Indoor Pens		Unavailable	Not Mentioned	No_Slaughter	0	0	No		Ad libitum	Unavailable	Ad libitum	feces	Unavailable	Unavailable	16s rRNA	Unavailable	PowerSoil DNA Isolation Kit (MO BIO Laboratories)	Unavailable		Unavailable		Roche 454 GS-FLX sequencer	600	single		Mothur,UCHIME	1247796	Operational Taxonomic Units	Mothur	RDP	Mothur	Yes	Good's Coverage, Chao1, Simpson	Mothur	Bray-Curtis, Weighted UniFrac, Unweighted UniFrac	Mothur
-piglets were used not gilts	268	255	Sulfur-containing amino acid supplementation to gilts from late pregnancy to lactation altered offspring’s intestinal microbiota and plasma metabolites	Sulfur-containing amino acid supplementation to gilts from late pregnancy to lactation altered offspring’s intestinal microbiota and plasma metabolites	2019	https://link.springer.com/article/10.1007/s00253-019-10302-6	https://www.ncbi.nlm.nih.gov/sra/?term=PRJNA579317	To evaluate the effects of different ratios of methionine and cysteine supplements in the sows’ diet from late pregnancy to lactation on offspring’s plasma metabolomics and intestinal microbiota.		12	21	21	Indoor Pens		Landrace × Large White	Not Mentioned	Yes	0	0	Not Mentioned		Ad libitum	Available	Ad libitum	jejunum,ileum,colon,cecum	Liquid Nitrogen	-80	16s rRNA	V4-V5	QIAamp DNA Stool Mini Kit (Qiagen)	515F	GTGCCAGCMGCCGCGGTAA	926R	CCGTACAATTCMTTTGAGTTT	Illumina HiSeq	250	paired		Unavailable		Operational Taxonomic Units	Unavailable	Unavailable	Unavailable		Shannon, Chao1
	269	256	Intestinal microbiota disturbance affects the occurrence of African swine fever	Intestinal microbiota disturbance affects the occurrence of African swine fever	2021	https://www.tandfonline.com/doi/full/10.1080/10495398.2021.2010089	https://www.ncbi.nlm.nih.gov/sra/?term=PRJNA733286	To explore the intestinal microbiota characteristics in pigs infected with African swine fever.		10			Unavailable		Unavailable	Not Mentioned	No_Slaughter	125.41, 123.23	0	Not Mentioned		Unavailable	Unavailable	Unavailable	feces	Unavailable	Unavailable	16s rRNA	V3-V4	Unavailable	ACTCCTACGGGAGGCAGCA		GGACTACHVGGGTWTCTAAT		Illumina NovaSeq 6000	Unavailable			QIIME2	572905	Operational Taxonomic Units	QIIME2	GreenGenes 13.8	QIIME2	Yes	Chao1, Observed Species, Shannon, Simpson, Good's Coverage, Pielou	QIIME2	Weighted Unifrac, Unweighted UniFrac	QIIME2
	270	257	Comparison of maternal and neonatal gut microbial community and function in a porcine model	Comparison of maternal and neonatal gut microbial community and function in a porcine model	2022	https://www.tandfonline.com/doi/full/10.1080/10495398.2022.2126367	https://www.ncbi.nlm.nih.gov/bioproject/640741	To investigate the differences in gut microbial composition and function between mater and neonate in a porcine model.	12	12	21	21	Unavailable		Bama mini pig	Mixed	No_Slaughter	82, 2.5	0	Not Mentioned		Unavailable	Available	Unavailable	feces	Unavailable	-80	16s rRNA	Unavailable	QIAamp DNA Stool Mini Kit (Qiagen)	Unavailable		Unavailable		Ion Torrent	Unavailable	paired		Unavailable		Operational Taxonomic Units	USEARCH	GreenGenes	RDP Classifier		Shannon, Observed Species, Chao1		Bray-Curtis
	271	258	In-feed antibiotic effects on the swine intestinal microbiome	In-feed antibiotic effects on the swine intestinal microbiome	2012	https://www.pnas.org/doi/full/10.1073/pnas.1120238109	https://www.ncbi.nlm.nih.gov/sra/?term=SRP004660	To extensively evaluate the effects of in-feed antibiotics on the entire gut microbiota.	6	7	21	126	Indoor Pens	3	Unavailable	Not Mentioned	No_Slaughter	0	0	Yes	Treatment	Unavailable	Available	Unavailable	feces	PBS	Unavailable	16s rRNA	V1-V3	Power Max Soil DNA Isolation Kit (MO BIO Laboratories)	8F	AGAGTTTGATCCTGGCTCAG	518R	ATTACCGCGGCTGCTGG	Roche 454 GS-FLX sequencer	Unavailable	single		454 Replicate Filter		Clusters of Orthologous Groups	BLASTx	Unavailable	Unavailable	Yes			Bray-Curtis	PAST
	272	259	Jejunal inflammatory cytokines, barrier proteins and microbiome-metabolome responses to early supplementary feeding of Bamei suckling piglets	Jejunal inflammatory cytokines, barrier proteins and microbiome-metabolome responses to early supplementary feeding of Bamei suckling piglets	2020	https://bmcmicrobiol.biomedcentral.com/articles/10.1186/s12866-020-01847-y#availability-of-data-and-materials	https://www.ncbi.nlm.nih.gov/sra/?term=SRS5958740	studied the effect of early dietary supplementation on intestinal bacterial communities and intestinal barrier function in piglets		59	21	21	Indoor Pens		Bamei	Not Mentioned	Yes	0.8	5.01, 4.66	No		Ad libitum	Available	6x	jejunum	Liquid Nitrogen	Unavailable	16s rRNA	V3-V4	PowerSoil DNA Isolation Kit (MO BIO Laboratories)	338F	ACTCCTACGGGAGGCAGCA	806R	GGACTACHVGGGTWTCTAAT	Illumina HiSeq	250	paired		FLASH,QIIME,UCHIME		Operational Taxonomic Units	UCHIME	Unavailable	Unavailable	Yes	Shannon, Chao1, Simpson , ACE	QIIME	Weighted UniFrac	QIIME
	273	260	Comparative Analyses of Antibiotic Resistance Genes in Jejunum Microbiota of Pigs in Different Areas	Comparative Analyses of Antibiotic Resistance Genes in Jejunum Microbiota of Pigs in Different Areas	2022	https://www.frontiersin.org/articles/10.3389/fcimb.2022.887428/full	https://www.ncbi.nlm.nih.gov/sra/?term=PRJNA757176	To analyze jejunal flora and ARGs in 35-day-old Landrace, Saba, Diannan small-ear, and Dahe piglets at different areas in Yunnan, with ARGs in local pigs at different areas further identified for the first time.	36	12	35	35	Commercial Farm(s)		Landrace, Saba, Diannan, Dahe	Not Mentioned	No	0	0	No		Unavailable	Available	Unavailable	jejunum	Unavailable	Unavailable	Metagenomics	Not Applicable	HiPure Bacterial DNA Kit (Magen)	Not Applicable		Not Applicable		Illumina HiSeq	300	paired		Fastp,MegaHit,MetaGeneMark		Unavailable	CD-HIT	NCBI-NR	DIAMOND				Weighted UniFrac, Unweighted UniFrac	Vegan(R)
-Adapter Sequences available	274	261	Association between oropharyngeal microbiome and weight gain in piglets during pre and post weaning life	Association between oropharyngeal microbiome and weight gain in piglets during pre and post weaning life	2020	http://www.ejast.org/archive/view_article?pid=jast-62-2-247	https://www.ncbi.nlm.nih.gov/sra?linkname=bioproject_sra_all&from_uid=602130	To profile the bacterial composition and predicted metabolic functions of the oropharyngeal microbial community in low and high birthweight piglets and in piglets with low and high average daily gain (ADG) using next generation sequencing.	8	24	20	11, 26, 63	Commercial Farm(s)		Landrace × Yorkshire × Duroc	Mixed	No_Slaughter	2.1,1.8, 1, 0.9, 1.7, 1.7, 1.0, 1.0	24.5, 17.0, 19.0, 17, 20.5, 17.6, 20.5, 22.7	Yes	All	Ad libitum	Available	Ad libitum	oropharynx	Unavailable	-80, -20	16s rRNA	V4	Epicenter MasterPure DNA Purification Kit (Epicenter)	515F	GTGYCAGCMGCCGCGGTAA	806R	GGACTACNVGGGTWTCTAAT	Illumina iSeq	300	single		DADA2(QIIME2)		Amplicon Sequence Variants	DADA2(QIIME2)	GreenGenes v13.8	QIIME2	Yes	Observed Species, Chao1, Shannon, Faith_PD	QIIME2	Unweighted UniFrac, Weighted UniFrac, Bray-Curtis	QIIME2
	276	262	Parenteral lipids shape gut bile acid pools and microbiota profiles in the prevention of cholestasis in preterm pigs	Parenteral lipids shape gut bile acid pools and microbiota profiles in the prevention of cholestasis in preterm pigs	2020	https://www.sciencedirect.com/science/article/pii/S0022227520435825?via%3Dihub	https://www.ncbi.nlm.nih.gov/sra/?term=PRJNA559479	To quantify liver function, bile acid pools, and gut microbial and metabolite profiles in premature parenterally fed pigs given different lipid emulsions	56	45		22	Indoor Pens	1	Hampshire × Yorkshire × Duroc × Landrace	Mixed	Yes	0	0	No		Unavailable	Available	Unavailable	colon	Liquid Nitrogen	-80	16s rRNA	V4-V5	DNeasy Blood and Tissue Kit (Qiagen)	Unavailable		Unavailable		MiSeq platform (Illumina)	250	paired	10551655	Mothur,VSEARCH	9264408	Operational Taxonomic Units	Opticlust(Mothur)	SILVA v123	RDP Classifier	Yes	Inverse Simpson	Phyloseq(R)
	278	263	Metagenomic Sequencing Analysis of the Effects of Colistin Sulfate on the Pig Gut Microbiome	Metagenomic Sequencing Analysis of the Effects of Colistin Sulfate on the Pig Gut Microbiome	2021	https://www.frontiersin.org/articles/10.3389/fvets.2021.663820/full	https://www.ncbi.nlm.nih.gov/sra/?term=PRJNA720618	To investigate the effects of colistin on gut microbiome composition changes in pig	6	6	30	51	Indoor Pens		Duroc × Landrace × Large White	Not Mentioned	Yes	2010-08-09	0	Yes	Treatment	Unavailable	Unavailable	Unavailable	feces	Liquid Nitrogen	-20	Metagenomics	Not Applicable	QIAamp Fast DNA Stool Mini Kit (Qiagen)	Not Applicable		Not Applicable		Illumina NovaSeq 6000	150	paired	477675511	Casava,MetaSpades,MetaGeneMark		Unavailable	MetaPHIAn2	NCBI-NT	BLASTN	Yes	Shannon	R_software	Bray-Curtis	R_software
- Usearch Pipeline	279	264	Parasite-Probiotic Interactions in the Gut: Bacillus sp. and Enterococcus faecium Regulate Type-2 Inflammatory Responses and Modify the Gut Microbiota of Pigs During Helminth Infection	Parasite-Probiotic Interactions in the Gut: Bacillus sp. and Enterococcus faecium Regulate Type-2 Inflammatory Responses and Modify the Gut Microbiota of Pigs During Helminth Infection	2021	https://www.frontiersin.org/articles/10.3389/fimmu.2021.793260/full	https://www.ncbi.nlm.nih.gov/sra/?term=PRJNA746763	To investigate whether two probiotic mixtures (BBE and LB) could modulate helminth infection kinetics as well as the gut microbiome and intestinal immune responses in pigs infected with the nodular worm Oesophagostomum dentatum.	48	499		56, 57, 58, 59, 60, 61, 62, 63, 64, 65, 66, 67, 68, 69, 70, 98, 99, 100, 101, 102, 103, 104, 105, 106, 107, 108, 109, 110, 111, 112	Indoor Pens		Yorkshire x Landrace	Mixed	Yes	20	0	No		Ad libitum	Available	2x	feces,jejunum,ileum,cecum,colon	Unavailable	Unavailable	16s rRNA	V3	Bead-Beat Micro AX Gravity Kit (A&A Biotechnology)	Unavailable		Unavailable		Illumina NextSeq	300	paired		USEARCH,UNOISE		Zero radius Operational Taxonomic Units	UNOISE	GreenGenes v13.8	QIIME	Yes	Shannon, Oberserved Species	QIIME	Weighted UniFrac, Unweighted UniFrac	QIIME
	280	265	Negligible Impact of Perinatal Tulathromycin Metaphylaxis on the Developmental Dynamics of Fecal Microbiota and Their Accompanying Antimicrobial Resistome in Piglets	Negligible Impact of Perinatal Tulathromycin Metaphylaxis on the Developmental Dynamics of Fecal Microbiota and Their Accompanying Antimicrobial Resistome in Piglets	2019	https://www.frontiersin.org/articles/10.3389/fmicb.2019.00726/full	https://www.mg-rast.org/mgmain.html?mgpage=project&project=mgp83888	To assess the impact of perinatal tulathromycin (TUL) metaphylaxis on the developmental dynamics of fecal microbiota and their accompanying antimicrobial resistome in pre-weaned piglets.	220	24			Commercial Farm(s)	12	Unavailable	Mixed	No_Slaughter	0	0	Yes	Treatment	Unavailable	Unavailable	Unavailable	feces	Dry Ice	-80	Metagenomics	Not Applicable	Power Fecal DNA Isolation Kit (MO BIO Laboratories)	Not Applicable		Not Applicable		MiSeq platform (Illumina)	250	paired	19236952	Casava,FastQC		Unavailable	Unavailable	MG-RAST	MG-RAST	Yes	Chao1, Shannon, Simpson, Pielou	PAST	Bray-Curtis	MicrobiomeAnalyst
	281	266	Influence of Nutrition and Maternal Bonding on Postnatal Lung Development in the Newborn Pig	Influence of Nutrition and Maternal Bonding on Postnatal Lung Development in the Newborn Pig	2021	https://www.frontiersin.org/articles/10.3389/fimmu.2021.734153/full	https://www.ebi.ac.uk/ena/browser/view/PRJEB46975	To elucidate the impact of key determinants in early life, nutrition, and maternal bonding, on postnatal lung maturation in a human-relevant animal model.	99	165	30	3, 7, 14, 28, 46	Indoor Pens		Large White x Landrace	Mixed	Yes	1.69, 1.51	0	No		Ad libitum	Available	Ad libitum	lung,feces	Liquid Nitrogen	-80	16s rRNA	V3-V4	QIAamp DNA Stool Kit (Qiagen),NucleoSpin Tissue Kit (Macherey-Nagel)	341F	Unavailable	785R	Unavailable	MiSeq platform (Illumina)	Unavailable	paired		SEED(MG-RAST)		Unavailable	Unavailable	GreenGenes	Unavailable	Yes	Shannon, Pielou	GraphPad Prism
-MG workflow/pipeline	282	267	Microbiome overview in swine lungs	Microbiome overview in swine lungs	2017	https://journals.plos.org/plosone/article?id=10.1371/journal.pone.0181503#sec002	https://www.mg-rast.org/mgmain.html?mgpage=project&project=mgp5313 https://www.mg-rast.org/mgmain.html?mgpage=project&project=mgp5314	To evaluate the bacteria variability of the lungs microbiota in pigs kept in a field condition, with suggestive signals of enzootic pneumonia and without any infection signals	40	2			Commercial Slaughterhouse		Unavailable	Not Mentioned	Yes	0	0	Not Mentioned		Unavailable	Unavailable	Unavailable	lung,trachea	Sterile Saline Solution	Unavailable	Metagenomics	Not Applicable	phenol/chloroform DNA extraction	Unavailable		Unavailable		Roche 454 GS-FLX sequencer	Unavailable			Newbler Assembler,LUCY		Unavailable	Unavailable	MG-RAST	LCA(MG-RAST), MEGAN4(MG-RAST)	Yes	Shannon, Simpson
	283	268	Porcine Epidemic Diarrhea Virus Infection Induced the Unbalance of Gut Microbiota in Piglets	Porcine Epidemic Diarrhea Virus Infection Induced the Unbalance of Gut Microbiota in Piglets	2015	https://link.springer.com/article/10.1007/s00284-015-0895-6#Sec2	https://www.mg-rast.org/mgmain.html?mgpage=project&project=mgp14118	To investigate gut microbiota profiles in feces of viral diarrhea (VD) and viral control (VC) piglets.	22	22			Commercial Farm(s)		Yorkshire	Mixed	No_Slaughter	0	0	Not Mentioned		Unavailable	Unavailable	Unavailable	feces	Ice	Unavailable	16s rRNA	V5-V6	QIAamp DNA Stool Mini Kit (Qiagen)	AYTGGGYDTAAAGNG		TACNVGGGTATCTAATCC		MiSeq platform (Illumina)	Unavailable		155175	Unavailable		Operational Taxonomic Units	QIIME	Unavailable	Unavailable	Yes	ACE, Chao1, Shannon, Good's Coverage	Mothur
	284	269	Dietary Inulin and Trichuris suis Infection Promote Beneficial Bacteria Throughout the Porcine Gut	Dietary Inulin and Trichuris suis Infection Promote Beneficial Bacteria Throughout the Porcine Gut	2020	https://www.frontiersin.org/articles/10.3389/fmicb.2020.00312/full	https://www.ebi.ac.uk/ena/browser/view/PRJEB29079	To elucidate effects of the interaction between dietary inulin and parasite infection on the host fecal microbiota over 4 weeks and host luminal microbiota composition along the porcine GIT at necropsy.		254		98	Indoor Pens		Yorkshire × Landrace	Mixed	Yes	0	0	Not Mentioned		Ad libitum	Available	2x	feces,cecum,colon	Ice	-80	16s rRNA	V3-V4	PowerSoil DNA Isolation Kit (MO BIO Laboratories)	338F	ACTCCTAYGGGRBGCASCAG	588R	AGCGTGGACTACNNGGGTATCTAAT	MiSeq platform (Illumina)	250	paired	23275094	BION-meta software		Unavailable	Unavailable	RDP	BION	Yes	Shannon, Oberserved Species, Chao1	QIIME	Bray-Curtis, Sorensen-Dice	QIIME
	285	270	Organic Selenium Increased Gilts Antioxidant Capacity, Immune Function, and Changed Intestinal Microbiota	Organic Selenium Increased Gilts Antioxidant Capacity, Immune Function, and Changed Intestinal Microbiota	2021	https://www.frontiersin.org/articles/10.3389/fmicb.2021.723190/full	https://www.ncbi.nlm.nih.gov/sra/?term=PRJNA750710	To investigate the effects of 2-hydroxy-4-methylselenobutanoic acid (HMSeBA) on the antioxidant performance, immune function, and intestinal microbiota composition of gilts.	36	15		90, 176, 241	Unavailable		Duroc × Landrace × Yorkshire	Female	Yes	5.5	0	Not Mentioned		Unavailable	Available	Ad libitum	colon	Liquid Nitrogen	-80	16s rRNA	V4	Power Fecal DNA Isolation Kit (MO BIO Laboratories)	515F	GTGCCAGCMGCCGCGGTAA	806R	GGACTACHVGGGTWTCTAAT	Illumina NovaSeq 6000	250	paired		FLASH,QIIME		Operational Taxonomic Units	UPARSE	SILVA SSUrNA	RDP Classifier, Mothur	Yes		QIIME
sampling days measured in post weaning days but weaning day is not given	286	271	Exploring a Possible Link between the Intestinal Microbiota and Feed Efficiency in Pigs	Exploring a Possible Link between the Intestinal Microbiota and Feed Efficiency in Pigs	2017	https://journals.asm.org/doi/10.1128/AEM.00380-17#sec-4	https://www.ebi.ac.uk/ena/browser/view/PRJEB19324	To explore a possible link between the intestinal microbiota and feed efficiency in pigs.	81	150			Indoor Pens	11	Large White × Landrace	Mixed	Yes	0	0	No		Ad libitum	Available	Ad libitum	ileum,cecum	Liquid Nitrogen	-80	16s rRNA	V3-V4	QIAamp DNA Stool Mini Kit (Qiagen)	Unavailable		Unavailable		MiSeq platform (Illumina)	300	paired		FLASH,QIIME,USEARCH		Operational Taxonomic Units	USEARCH	SILVA rRNA	QIIME	Yes	Chao1, Shannon, Simpson	QIIME	Unweighted UniFrac	Phyloseq(R)
-Multiple sampling days for sows as well -CD-HIT-OTU pipeline	287	272	Fecal Microbiota Transplantation in Gestating Sows and Neonatal Offspring Alters Lifetime Intestinal Microbiota and Growth in Offspring	Fecal Microbiota Transplantation in Gestating Sows and Neonatal Offspring Alters Lifetime Intestinal Microbiota and Growth in Offspring	2018	https://journals.asm.org/doi/10.1128/mSystems.00134-17#sec-4	https://www.ncbi.nlm.nih.gov/sra?linkname=bioproject_sra_all&from_uid=414557	investigate FMT as a novel strategy to modulate the porcine intestinal microbiota in an attempt to improve FE in pigs.	162	252	28	155	Indoor Pens	1	Large White × Landrace	Mixed	Yes	0	0	Yes	Treatment	Unavailable	Available	Unavailable	feces	Liquid Nitrogen	-80	16s rRNA	V3-V4	QIAamp DNA Stool Mini Kit (Qiagen)	Unavailable		Unavailable		MiSeq platform (Illumina)	250	paired		FastQC,FLASH,Trimmomatic		Operational Taxonomic Units	CD-HIT	RDP	RDP Classifier	Yes	Chao1, Shannon, Simpson	Vegan(R)		Vegan(R)
	288	273	Antibiotic resistomes of healthy pig faecal metagenomes	Antibiotic resistomes of healthy pig faecal metagenomes	2019	https://www.microbiologyresearch.org/content/journal/mgen/10.1099/mgen.0.000272	https://www.ebi.ac.uk/ena/browser/view/PRJEB23112	describes the minimum natural resistome of pig faeces as the bacteria are under no direct antibiotic selective pressure.	16	17			Commercial Farm(s)		Large White	Female	No_Slaughter	0	0	Not Mentioned		Unavailable	Unavailable	Unavailable	feces	Unavailable	-80	Metagenomics	Not Applicable	PowerSoil DNA Extraction Kit (Qiagen)	Not Applicable		Not Applicable		Illumina HiSeq	150	paired		Sickle		Unavailable	MGnify	SILVA v128	MGnify	Yes			Bray-Curtis	Calypso
	289	274	Porcine Feed Efficiency-Associated Intestinal Microbiota and Physiological Traits: Finding Consistent Cross-Locational Biomarkers for Residual Feed Intake	Porcine Feed Efficiency-Associated Intestinal Microbiota and Physiological Traits: Finding Consistent Cross-Locational Biomarkers for Residual Feed Intake	2019	https://journals.asm.org/doi/10.1128/mSystems.00324-18#sec-4	https://www.ebi.ac.uk/ena/browser/view/PRJEB22209	To investigate whether FE-associated bacteria and selected FE-associated physiological traits were consistent across geographic locations.	369	322	28	70,120	Indoor Pens		Large White × Landrace	Mixed	Yes	0	0	Not Mentioned		Ad libitum	Available	Ad libitum	feces,ileum,cecum	Liquid Nitrogen	-80	16s rRNA	V3-V4	QIAamp DNA Stool Mini Kit (Qiagen)	Unavailable		Unavailable		MiSeq platform (Illumina)	250	paired		FLASH,QIIME		Operational Taxonomic Units	USEARCH	SILVA v111	QIIME	Yes	Shannon, Simpson	QIIME	Unweighted UniFrac	QIIME
	290	275	Changes in the Ileal, but Not Fecal, Microbiome in Response to Increased Dietary Protein Level and Enterotoxigenic Escherichia coli Exposure in Pigs	Changes in the Ileal, but Not Fecal, Microbiome in Response to Increased Dietary Protein Level and Enterotoxigenic Escherichia coli Exposure in Pigs	2019	https://journals.asm.org/doi/10.1128/AEM.01252-19	https://www.ncbi.nlm.nih.gov/sra?linkname=bioproject_sra_all&from_uid=553487	To assess the sensitivity of ileal and fecal bacterial communities to ETEC exposure and/or increased dietary protein level.	144	280	25		Indoor Pens	4	Large White × Landrace	Not Mentioned	Yes	9.1	0	No		Ad libitum	Available	Ad libitum	ileum,feces	Unavailable	Unavailable	16s rRNA	V3	PowerSoil DNA Isolation Kit (MO BIO Laboratories)	Unavailable		Unavailable		MiSeq platform (Illumina)	250	paired	35540010	Unavailable		Unavailable	Unavailable	Unavailable	Unavailable	Yes	Chao1, Inverse Simpson		Yue and Clayton
- Age of Sows not given at sampling	291	276	Maternal dietary resistant starch does not improve piglet’s gut and liver metabolism when challenged with a high fat diet	Maternal dietary resistant starch does not improve piglet’s gut and liver metabolism when challenged with a high fat diet	2020	https://bmcgenomics.biomedcentral.com/articles/10.1186/s12864-020-06854-x#availability-of-data-and-materials	https://www.ebi.ac.uk/ena/browser/view/PRJEB33554	To assess the possible maternal effect of resistant starch (RS) on the overall health of the progeny.	68	32	28	98	Indoor Pens	2	Pietrain × Landrace, Landrace	Female	No	0	0	Yes	Some	Ad libitum	Available	Ad libitum	colon	Unavailable	-80	16s rRNA	V3-V4	QIAamp DNA Stool Mini Kit (Qiagen)	TCGTCGGCAGCGTCAGATGTGTATAAGAGACAGCCTACGGGNGGCWGCAG		GTCTCGTGGGCTCGGAGATGTGTATAAGAGACAGGACTACHVGGGTATCTAATCC		MiSeq platform (Illumina)	300	paired		Basespace		Operational Taxonomic Units	QIIME	GreenGenes v13.8	QIIME	Yes	Chao1, Shannon	QIIME	Weighted UniFrac, Unweighted UniFrac	QIIME
	292	277	A mixture of quebracho and chestnut tannins drives butyrate-producing bacteria populations shift in the gut microbiota of weaned piglets	A mixture of quebracho and chestnut tannins drives butyrate-producing bacteria populations shift in the gut microbiota of weaned piglets	2021	https://journals.plos.org/plosone/article?id=10.1371/journal.pone.0250874	(https://www.ebi.ac.uk) for tannin samples (accession numbers ERS5141801-ERS5141812) and control group samples (accession numbers ERS5141296-ERS5141307)	To evaluate the efficacy of a mixture of quebracho and chestnut tannins (1.25%) in reducing the negative weaning effects on piglet growth and to assess microbiota composition.	120	23	28	75	Indoor Pens	10	Large White × Landrace	Mixed	No_Slaughter	0	0	Yes	Treatment	Unavailable	Available	Unavailable	feces	Dry Ice	-80	16s rRNA	V3-V4	Fast DNA Spin Kit for Soil (MP Biomedicals)	343F	TACGGRAGGCAGCAG	802R	TACNVGGGTWTCTAATCC	MiSeq platform (Illumina)	300	paired		Trimmomatic		Operational Taxonomic Units	Sam Tools	SILVA v115	BWA Tool	Yes	Chao1, Oberserved Species, Simpson, Shannon	MicrobiomeAnalyst	Bray-Curtis	MicrobiomeAnalyst
-Temperature in the research unit was maintained at 20 to 22°C during the experiment -Mothur Pipeline	293	278	Porcine intestinal microbiota is shaped by diet composition based on rye or triticale	Porcine intestinal microbiota is shaped by diet composition based on rye or triticale	2017	https://academic.oup.com/jambio/article/123/6/1571/6714383	https://www.ebi.ac.uk/ena/browser/view/PRJEB19511	To compare the microbiota composition from pigs fed different cereal grain types, either rye or triticale, as sole energy source.	16	247			Metabolism Crates	1	German Landrace × Piétrain	Male	Yes	24, 31	0	Not Mentioned		Unavailable	Available	2x	ileum,feces	Unavailable	-80	16s rRNA	V1-V2	Fast DNA Spin Kit for Soil (MP Biomedicals)	27F		Unavailable		MiSeq platform (Illumina)	250	paired	11600000	Mothur		Operational Taxonomic Units	Mothur	SILVA v123	Seqmatch(RDP)	Yes	Shannon	Mothur	Bray-Curtis	Mothur
	294	279	Colonic microbiome profiles for improved feed efficiency can be identified despite major effects of farm of origin and contemporary group in pigs	Colonic microbiome profiles for improved feed efficiency can be identified despite major effects of farm of origin and contemporary group in pigs	2020	https://www.sciencedirect.com/science/article/pii/S1751731120001500?via%3Dihub	https://www.ebi.ac.uk/ena/browser/view/PRJEB31015	To determine the relative influence of feed efficiency and farm of birth on the pig colonic microbiome.	40	40	28	105, 130	Indoor Pens	12	Large White × Landrace	Male	Yes	22.42	0	Not Mentioned		Unavailable	Available	Unavailable	colon	Unavailable	Unavailable	16s rRNA	V3-V4	QIAamp DNA Stool Kit (Qiagen)	Unavailable		Unavailable		MiSeq platform (Illumina)	300	paired		QIIME,ChimeraSlayer		Operational Taxonomic Units	UCLUST(QIIME)	GreenGenes 13.5	QIIME	Yes	Chao1, Inverse Simpson, Shannon	Phyloseq(R)	Bray-Curtis, Jensen-Shannon, Euclidian)	Phyloseq(R)
-samples were collected on g30, g60, g90 -QIIME Pipeline	296	280	Stages of pregnancy and weaning influence the gut microbiota diversity and function in sows	Stages of pregnancy and weaning influence the gut microbiota diversity and function in sows	2019	https://academic.oup.com/jambio/article/127/3/867/6714803#383351389	https://www.ebi.ac.uk/ena/browser/view/PRJEB26887	The study investigated the shifts in plasma and faecal metabolites and in the gut microbiota of Yorkshire × Dutch Landrace sows during pregnancy and at weaning.	40	14	21	21	Indoor Pens	1	Yorkshire × Dutch Landrace	Mixed	No_Slaughter	0	0	Not Mentioned		Unavailable	Available	Unavailable	feces	Unavailable	-20	16s rRNA	V4	QIAamp DNA Stool Mini Kit (Qiagen)	515F	GTGYCAGCMGCCGCGGTA	909R	CCCCGYCAATTCMTTTRAGT	MiSeq platform (Illumina)	250	paired		FLASH,QIIME,UCHIME		Operational Taxonomic Units	CD-HIT	GreenGenes v13.8	PyNAST, RDP Classifier(QIIME)	Yes	Observed Species, Shannon	QIIME	Weighted UniFrac	QIIME
	297	281	A Multi-Omics Protocol for Swine Feces to Elucidate Longitudinal Dynamics in Microbiome Structure and Function	A Multi-Omics Protocol for Swine Feces to Elucidate Longitudinal Dynamics in Microbiome Structure and Function	2020	https://www.mdpi.com/2076-2607/8/12/1887	https://www.ebi.ac.uk/ena/browser/view/PRJEB39963	To establish an integrated multi-omics protocol to investigate the fecal microbiome of healthy swine.	3	37	28	86	Commercial Farm(s)		German Landrace	Not Mentioned	Yes	0	0	Not Mentioned		Unavailable	Available	Unavailable	feces	Liquid Nitrogen	Unavailable	16s rRNA	V4	phenol/chloroform DNA extraction	515F	GTGYCAGCMGCCGCGGTAA	806R	GGACTACNVGGGTWTCTAAT	MiSeq platform (Illumina)	Unavailable			DADA2(R)		Amplicon Sequence Variants	DADA2(R)	SILVA v132	DADA2(R)	Yes	Shannon, Simpson	Phyloseq(R)	Bray-Curtis	Vegan(R)
	298	282	Effects of acute heat stress on intestinal microbiota in grow‐finishing pigs, and associations with feed intake and serum profile	Effects of acute heat stress on intestinal microbiota in grow‐finishing pigs, and associations with feed intake and serum profile	2020	https://academic.oup.com/jambio/article/128/3/840/6714495	https://www.ebi.ac.uk/ena/browser/view/PRJEB34567	To assess the effects of acute heat stress (HS) on intestinal microbiota, and the associations with the changes in feed intake (FI) and serum profile.	24	23			Indoor Pens	1	Duroc × Large White × Landrace	Not Mentioned	No_Slaughter	30	0	Not Mentioned		Ad libitum	Available	3x	feces	Liquid Nitrogen	-80	16s rRNA	V3-V4	phenol/chloroform DNA extraction	341F	CCTAYGGGRBGCASCAG	806R	GGACTACHVGGGTWTCTAAT	Ion Torrent	Unavailable			Cutadapt,UCHIME		Operational Taxonomic Units	UPARSE	SILVA	Mothur	Yes	Shannon, SImpson	QIIME, R_software	Unweighted UniFrac,	QIIME, R_software
	299	283	Dietary Resistant Potato Starch Alters Intestinal Microbial Communities and Their Metabolites, and Markers of Immune Regulation and Barrier Function in Swine	Dietary Resistant Potato Starch Alters Intestinal Microbial Communities and Their Metabolites, and Markers of Immune Regulation and Barrier Function in Swine	2019	https://www.frontiersin.org/articles/10.3389/fimmu.2019.01381/full	https://www.ncbi.nlm.nih.gov/sra/?term=PRJNA476557	To assess how a dietary prebiotic could impact host tissues via modulation of the intestinal microbiota.	14	191	21	42	Indoor Pens	7	Large White	Not Mentioned	Yes	0	0	Not Mentioned		Unavailable	Available	Unavailable	feces,cecum	Liquid Nitrogen	-80	16s rRNA	V4	PowerMag Fecal DNA/RNA Extraction Kit (MO BIO Laboratories)	Unavailable		Unavailable		MiSeq platform (Illumina)	250	paired		Mothur (MiSeq_SOP)		Operational Taxonomic Units	Mothur (MiSeq_SOP)	SILVA	Mothur (MiSeq_SOP)				Bray-Curtis	Vegan(R)
-Samples collected 25days post farrowing	300	284	Oregano essential oil improves piglet health and performance through maternal feeding and is associated with changes in the gut microbiota	Oregano essential oil improves piglet health and performance through maternal feeding and is associated with changes in the gut microbiota	2021	https://animalmicrobiome.biomedcentral.com/articles/10.1186/s42523-020-00064-2#Abs1	https://www.ncbi.nlm.nih.gov/sra/?term=PRJNA637866	To examine the effect of an oregano essential oil phytobiotic on sow and piglet performance and faecal microbiota.	931	96	26	14, 25	Indoor Pens	60	Landrace x Large White	Mixed	Yes	0	0	Not Mentioned		Ad libitum	Available	2x	feces	Unavailable	Unavailable	16s rRNA	V3-V4	PowerSoil Kit (Qiagen)	341F		534R		MiSeq platform (Illumina)	300	paired	34426016	Trimmomatic,FastQC,DADA2(QIIME2)		Amplicon Sequence Variants	DADA2(QIIME2)	Unavailable	QIIME2	Yes	Pielou, Faith_PD, Shannon	QIIME2	Bray-Curtis, Unweighted UniFrac	QIIME2
-mrdnalab.com proprietary pipleine	301	285	Alterations in Ileal Mucosa Bacteria Related to Diet Complexity and Growth Performance in Young Pigs	Alterations in Ileal Mucosa Bacteria Related to Diet Complexity and Growth Performance in Young Pigs	2014	https://journals.plos.org/plosone/article?id=10.1371/journal.pone.0108472#s2	https://www.ncbi.nlm.nih.gov/sra?linkname=bioproject_sra_all&from_uid=257705	The objective was to 1) describe the ileal mucosa bacterial profile during periods of reduced and improved growth following an early dietary challenge and 2) determine whether early dietary challenge permanently altered the profile of ileal mucosa bacterial populations.	552	44	21	35, 56	Indoor Pens		Yorkshire	Mixed	Yes	7.03	0	Yes	Treatment	Ad libitum	Available	Ad libitum	ileum,cecum	Unavailable	-80	16s rRNA	V1-V4	PowerSoil DNA Isolation Kit (MO BIO Laboratories)	AATGATACGGCGACCACCGAGATCTACACTAGATCGCTCGTCGGCAGCGTCAGAGTTTGATCCTGGCTCAG		CAAGCAGAAGACGGCATACGAGATTCGCCTTAGTCTCGTGGGCTCGGATTACCGCGGCTGCTGGC		Roche 454 GS-FLX sequencer	600	single		Mrdnalab.com proprietary pipeline		Operational Taxonomic Units	mrdnalab.com proprietary pipleine	GreenGenes	BLASTn	Yes	Observed Species, Shannon	mrdnalab.com proprietary pipleine	Unweighted UniFrac, Weighted UniFrac	mrdnalab.com proprietary pipleine
-gestation days used as sampling age in sows g109	302	286	Inclusion of Soluble Fiber During Gestation Regulates Gut Microbiota, Improves Bile Acid Homeostasis, and Enhances the Reproductive Performance of Sows	Inclusion of Soluble Fiber During Gestation Regulates Gut Microbiota, Improves Bile Acid Homeostasis, and Enhances the Reproductive Performance of Sows	2021	https://www.frontiersin.org/articles/10.3389/fvets.2021.756910/full	https://www.ncbi.nlm.nih.gov/sra?linkname=bioproject_sra_all&from_uid=771933	To explore the effects of guar gum combined with pregelatinized waxy maize starch (GCW) in a gestation diet on reproductive performance, gut microbiota composition, and bile acid homeostasis of sows.	61	15			Unavailable		Large White	Female	No_Slaughter	0	0	Not Mentioned		Unavailable	Available	2x	feces	Unavailable	-80	16s rRNA	V3-V4	QIAamp DNA Stool Mini Kit (Qiagen)	Unavailable		Unavailable		MiSeq platform (Illumina)	250	paired		DADA2(QIIME)		Amplicon Sequence Variants	DADA2(QIIME)	Unavailable	Unavailable	Yes	Observed Speices, Chao1, Shannon	QIIME2	Weighted UniFrac	QIIME2
	303	287	Different feeding patterns affect meat quality of Tibetan pigs associated with intestinal microbiota alterations	Different feeding patterns affect meat quality of Tibetan pigs associated with intestinal microbiota alterations	2022	https://www.frontiersin.org/articles/10.3389/fmicb.2022.1076123/full	https://www.ncbi.nlm.nih.gov/sra/?term=+PRJNA899682	To investigate the effects of different feeding patterns on meat quality, gut microbiota and its metabolites of Tibetan pigs.	60	21			Indoor Pens,Free-range Farm	20	Tibetan	Not Mentioned	Yes	22.4, 21.3	0	Not Mentioned		Ad libitum	Available	Ad libitum	cecum	Liquid Nitrogen	-80	16s rRNA	V3-V4	E.Z.N.A. Soil DNA Kit (Omega Bio-tek)	338F	ACTCCTACGGGAGGCAGCAG	806R	GGACTACHVGGGTWTCTAAT	MiSeq platform (Illumina)	300	paired		Majorbio Bio-Pharm Technology proprietary pipeline		Operational Taxonomic Units	QIIME	Unavailable	Majorbio I-Sanger Cloud Platform	Yes	ACE, Chao1, Sobs	QIIME	Bray-Curtis, Unweighted UniFrac	QIIME
	304	288	Responses in colonic microbial community and gene expression of pigs to a long-term high resistant starch diet	Responses in colonic microbial community and gene expression of pigs to a long-term high resistant starch diet	2015	https://www.frontiersin.org/articles/10.3389/fmicb.2015.00877/full#B2	https://www.ncbi.nlm.nih.gov/sra/?term=SRA061866	To investigate the effects of long-term intake of raw potato starch (RPS) on microbial composition, genes expression profiles in the colon of pigs.	36	4		120	Commercial Farm(s)	3	Duroc × Landrace × Large White	Male	No	23.78	105, 106, 107, 108, 109, 110	Not Mentioned		Ad libitum	Available	Ad libitum	colon	Liquid Nitrogen	Unavailable	16s rRNA	V4-V5	QIAamp DNA Stool Mini Kit (Qiagen)	515F	GTGCCSGCMGCCGCGGTAA	907R	AGGCCCGGGAACGTATTCAC	MiSeq platform (Illumina)	250	paired		QIIME,UCHIME		Operational Taxonomic Units	UPARSE	SILVA SSU115	RDP Classifier	Yes	ACE, Chao1, Shannon, Simpson	Mothur
	305	289	Dietary Corn Bran Altered the Diversity of Microbial Communities and Cytokine Production in Weaned Pigs	Dietary Corn Bran Altered the Diversity of Microbial Communities and Cytokine Production in Weaned Pigs	2018	https://www.frontiersin.org/articles/10.3389/fmicb.2018.02090/full	https://www.ncbi.nlm.nih.gov/sra/?term=SRP145054	To investigate the effects of dietary corn bran on growth performance, nutrient digestibility, plasma indices related to gut hormones and immunity, gut microbiota composition, and fermentation products in weaned pigs.	60	4	26	40, 51, 52, 53, 54	Indoor Pens	5	Duroc × Landrace × Yorkshire	Mixed	No_Slaughter	7.5	0	No		Ad libitum	Available	Ad libitum	feces	Liquid Nitrogen	-80	16s rRNA	V3-V4	E.Z.N.A. Stool DNA Kit (Omega Bio-Tek)	338F	ACTCCTACGGGAGGCAGCAG	806R	GGACTACHVGGGTWTCTAAT	MiSeq platform (Illumina)	300	paired		FLASH,Trimmomatic		Operational Taxonomic Units	UPARSE	SILVA SSU123	RDP Classifier	Yes	Chao1, Shannon	R_software
	306	290	Effects of Probiotics BaSC06 on Intestinal Digestion and Absorption, Antioxidant Capacity, Microbiota Composition, and Macrophage Polarization in Pigs for Fattening	Effects of Probiotics BaSC06 on Intestinal Digestion and Absorption, Antioxidant Capacity, Microbiota Composition, and Macrophage Polarization in Pigs for Fattening	2020	https://www.frontiersin.org/articles/10.3389/fvets.2020.570593/full	https://www.ncbi.nlm.nih.gov/sra/?term=PRJNA664482	To compare the effects of BaSC06 and antibiotics on growth, digestive functions, antioxidant capacity, macrophage polarization, and intestinal microbiota of pigs for fattening.	117	9			Indoor Pens	13	Duroc × Landrace × Yorkshire	Not Mentioned	Yes	53	0	Yes	Some	Ad libitum	Available	Ad libitum	cecum	Liquid Nitrogen	-80	16s rRNA	V4	DNA Isolation Kit (Tiangen)	Unavailable		Unavailable		Roche 454 GS-FLX sequencer	300	single		QIIME		Operational Taxonomic Units	UPARSE	Unavailable	Unavailable	Yes		QIIME		QIIME
	307	291	Lactobacillus delbrueckii Interfere With Bile Acid Enterohepatic Circulation to Regulate Cholesterol Metabolism of Growing–Finishing Pigs via Its Bile Salt Hydrolase Activity	Lactobacillus delbrueckii Interfere With Bile Acid Enterohepatic Circulation to Regulate Cholesterol Metabolism of Growing–Finishing Pigs via Its Bile Salt Hydrolase Activity	2020	https://www.frontiersin.org/articles/10.3389/fnut.2020.617676/full	https://www.ncbi.nlm.nih.gov/sra/?term=PRJNA670289	To investigate the cholesterol-lowering mechanism of Lactobacillus delbrueckii in a pig model.	12	10			Metabolism Crates	6	Landrace × Yorkshire	Male	Yes	38.7	0	Not Mentioned		Ad libitum	Available	2x	ileum	Liquid Nitrogen	-80	16s rRNA	V3-V4	TIANamp Stool DNA Kit (Tiangen)	341F	Unavailable	806R	Unavailable	Illumina NovaSeq 6000	250	paired		Unavailable		Operational Taxonomic Units	Unavailable	Unavailable	Unavailable
	308	292	Comparative Microbial Profiles of Colonic Digesta between Ningxiang Pig and Large White Pig	Comparative Microbial Profiles of Colonic Digesta between Ningxiang Pig and Large White Pig	2021	https://www.mdpi.com/2076-2615/11/7/1862	https://www.ncbi.nlm.nih.gov/sra/?term=PRJNA672239	To compare microbial profiles in the colons of two pig breeds.	16	16	35	140	Indoor Pens	1	Large White, Ningxiang	Male	No	10.9, 8.18	0	Not Mentioned		Ad libitum	Available	Ad libitum	colon	Liquid Nitrogen	-80	16s rRNA	V3-V4	QIAamp DNA Stool Mini Kit (Qiagen)	ACTCCTACGGGAGGCAGCAG		GGACTACHVGGGTWTCTAAT		MiSeq platform (Illumina)	250	paired		QIIME,UCHIME		Operational Taxonomic Units	UPARSE	SILVA	Mothur	Yes	ACE, Chao1, Shannon, Simpson, Good's coverage	QIIME	Bray-Curtis	QIIME
	309	293	Sow vaccination against virulent Glaesserella parasuis shapes the nasal microbiota of their offspring	Sow vaccination against virulent Glaesserella parasuis shapes the nasal microbiota of their offspring	2022	https://www.nature.com/articles/s41598-022-07382-2	https://www.ncbi.nlm.nih.gov/sra/?term=PRJNA783272	To investigate the effect that sow vaccination against virulent strains of G. parasuis had in the nasal microbiota of their offspring.	22	22	15	15	Unavailable		Unavailable	Not Mentioned	No_Slaughter	0	0	Not Mentioned		Unavailable	Unavailable	Unavailable	nasal swabs	Unavailable	-80	16s rRNA	V3-V4	Nucleospin Blood Kit (Macherey-Nagel)	Unavailable		Unavailable		MiSeq platform (Illumina)	250	paired		DADA2(QIIME)		Amplicon Sequence Variants	DADA2(QIIME)	GreenGenes v13.8	QIIME2	Yes	Observed Species, Shannon, Chao1, Simpson	QIIME2	Jaccard, Bray-Curtis, Weighted UniFrac, Unweighted UniFrac	QIIME2
	310	294	Lysine Restriction Affects Feed Intake and Amino Acid Metabolism via Gut Microbiome in Piglets	Lysine Restriction Affects Feed Intake and Amino Acid Metabolism via Gut Microbiome in Piglets	2018	https://karger.com/cpb/article/44/5/1749/73534/Lysine-Restriction-Affects-Feed-Intake-and-Amino	https://www.ncbi.nlm.nih.gov/sra/?term=PRJNA376081	To investigate the effect of lysine restriction (30%) on feed intake and to test the hypothesis that gut microbiome contributed to the potential mechanism of lysine restriction-mediated feeding behavior.	66	44			Indoor Pens		Landrace × Large White	Male	Yes	21.26	0	Not Mentioned		Ad libitum	Available	Ad libitum	ileum	Unavailable	Unavailable	16s rRNA	V3-V4	QIAamp DNA Stool Mini Kit (Qiagen)	Unavailable		Unavailable		Illumina HiSeq	250	paired		FLASH,QIIME		Operational Taxonomic Units	UPARSE	GreenGenes	RDP Classifier	Yes	Chao1, Shannon, Simpson, ACE, Good's coverage	QIIME	Weighted UniFrac, Unweighted UniFrac	QIIME
	311	295	Commensal microbiota modulates phenotypic characteristics and gene expression in piglet Peyer’s patches	Commensal microbiota modulates phenotypic characteristics and gene expression in piglet Peyer’s patches	2023	https://www.frontiersin.org/articles/10.3389/fphys.2023.1084332/full	https://ngdc.cncb.ac.cn/gsa/browse/CRA008620	To analyze the phenotypic-to-transcriptome changes in the intestine PPs of specific pathogen-free (SPF) and germ-free (GF) piglets to elucidate the role of commensal microbiota in host intestine mucosal immunity.	6	15	21	42	SPF Facility		Bama	Female	Yes	0	0	No		Unavailable	Available	Unavailable	colon,milk	Unavailable	Unavailable	16s rRNA	V3-V4	DNA Isolation Kit (Qiagen)	Unavailable		Unavailable		Illumina NovaSeq 6000	250	paired		QIIME2		Unavailable	QIIME2	Unavailable	Unavailable	Yes	Shannon, Observed Species	QIIME2
	312	296	Effect of live yeast Saccharomyces cerevisiae supplementation on the performance and cecum microbial profile of suckling piglets	Effect of live yeast Saccharomyces cerevisiae supplementation on the performance and cecum microbial profile of suckling piglets	2019	https://journals.plos.org/plosone/article?id=10.1371/journal.pone.0219557	https://www.ebi.ac.uk/ena/browser/view/PRJEB30301	To evaluate the effect of S. cerevisiae (Actisaf CNCM I-4407) supplementation on the performance and composition of the cecum microbiota of piglets before weaning.	48	48	28	28	Indoor Pens	4	Unavailable	MIxed	Yes	0	0	Not Mentioned		Ad libitum	Available	Ad libitum	cecum	Unavailable	-20	16s rRNA	V1-V3	phenol/chloroform DNA extraction	27F	AGRGTTTGATCMTGGCTCAG	519R		Roche 454 GS-FLX sequencer	Unavailable	single		QIIME		Operational Taxonomic Units	UCLUST(QIIME)	GreenGenes v13.8	PyNAST	Yes	Observed Species, Shannon, Chao1	Phyloseq(R)	Bray-Curtis	Vegan(R)
-Room temperature 28 degrees during first week and 24 degrees subsequently	313	297	Growth performance, visceral organ weights, and gut health of weaned pigs fed diets with different dietary fiber solubility and lipid sources	Growth performance, visceral organ weights, and gut health of weaned pigs fed diets with different dietary fiber solubility and lipid sources	2021	https://academic.oup.com/jas/article/99/11/skab292/6398708	https://www.ncbi.nlm.nih.gov/sra?linkname=bioproject_sra_all&from_uid=723299	To determine the interactive effects of dietary fiber solubility and lipid source on growth performance, visceral organ weights, gut histology, and gut microbiota composition of weaned pigs.	280	32	21	56	Indoor Pens	7	Large White × Landrace, White-Hampshire	Mixed	No	6.84	0	No		Ad libitum	Available	Ad libitum	colon	Unavailable	-80	16s rRNA	V3-V4	QIAamp PowerFecal Pro DNA Kit (Qiagen)	Unavailable		Unavailable		MiSeq platform (Illumina)	300	paired		DADA2(QIIME)		Amplicon Sequence Variants, Operaitonal Taxonomic Units	DADA2(QIIME), USEARCH	GreenGenes	QIIME	Yes	Shannon, Chao1, ACE	Phyloseq(R)	Bray-Curtis	Phyloseq(R)
-temperature in gestation house was between 22 to 26 degrees -Sampling was measured in gestation days	314	298	Dietary Supplementation With Fine-Grinding Wheat Bran Improves Lipid Metabolism and Inflammatory Response via Modulating the Gut Microbiota Structure in Pregnant Sow	Dietary Supplementation With Fine-Grinding Wheat Bran Improves Lipid Metabolism and Inflammatory Response via Modulating the Gut Microbiota Structure in Pregnant Sow	2022	https://www.frontiersin.org/articles/10.3389/fmicb.2022.835950/full	https://www.ncbi.nlm.nih.gov/sra/?term=PRJNA692550	To investigate the effects of fine-grinding wheat bran on pregnant sow body condition, lipid metabolism, inflammatory response, and gut microbiota.	60	12			Indoor Pens		Yorkshire × Landrace	Female	No_Slaughter	164.12, 165.04	0	Not Mentioned		Ad libitum	Available	2x	feces	Liquid Nitrogen	-80	16s rRNA	V3-V4	Unavailable	338F	ACTCCTACGGGAGGCAGCAG	806R	GGACTACHVGGGTWTCTAAT	MiSeq platform (Illumina)	300	paired		Unavailable		Operational Taxonomic Units	R_software	Unavailable	Unavailable	Yes	Chao1, Simpson	R_software
	315	299	Effects of Immobilized Antimicrobial Peptides on Growth Performance, Serum Biochemical Index, Inflammatory Factors, Intestinal Morphology, and Microbial Community in Weaning Pigs	Effects of Immobilized Antimicrobial Peptides on Growth Performance, Serum Biochemical Index, Inflammatory Factors, Intestinal Morphology, and Microbial Community in Weaning Pigs	2022	https://www.frontiersin.org/articles/10.3389/fimmu.2022.872990/full	https://www.ncbi.nlm.nih.gov/sra/PRJNA800167	To investigate the effects of immobilized antimicrobial peptides on growth performance, serum biochemical index, inflammatory factors, intestinal morphology, and microbial community of weaning piglets.	21	30			Indoor Pens		Duroc × Landrace × Yorkshire	Mixed	Yes	7.64	0	Yes	Treatment	Ad libitum	Available	Ad libitum	cecum,colon	Unavailable	Unavailable	16s rRNA	V3-V4	QIAamp DNA Stool Mini Kit (Qiagen)	Unavailable		Unavailable		MiSeq platform (Illumina)	300	paired		Unavailable		Operational Taxonomic Units	Unavailable	SILVA v138	RDP Classifier	Yes	Shannon, Chao1		Weighted UniFrac
	316	300	Microbiability and microbiome-wide association analyses of feed efficiency and performance traits in pigs	Microbiability and microbiome-wide association analyses of feed efficiency and performance traits in pigs	2022	https://gsejournal.biomedcentral.com/articles/10.1186/s12711-022-00717-7#availability-of-data-and-materials	https://www.ncbi.nlm.nih.gov/sra?linkname=bioproject_sra_all&from_uid=701065	To investigate how variation in the faecal microbial composition is associated with variation in average daily gain (ADG), backfat thickness (BFT), daily feed intake (DFI), feed conversion ratio (FCR), and residual feed intake (RFI) using data from two experimental pig lines that were divergent for feed efficiency.	604	622	28	105	Indoor Pens	12	French Large White	Mixed	No_Slaughter	0	0	Not Mentioned		Ad libitum	Available	Ad libitum	feces	Dry Ice	-80	16s rRNA	V3-V4	Quick-DNA Fecal/Soil Microbe Miniprep Kit (Zymo Research)	343F	CTTTCCCTACACGACGCTCTTCCGATCTTACGGRAGGCAGCAG	784R	GGAGTTCAGACGTGTGCTCTTCCGATCTTACCAGGGTATCTAATCCT	MiSeq platform (Illumina)	250	paired		DADA2(R)		Amplicon Sequence Variants	DADA2(R)	SILVA v132	DADA2(R)	Yes
	317	301	Effects of Dietary Indole-3-carboxaldehyde Supplementation on Growth Performance, Intestinal Epithelial Function, and Intestinal Microbial Composition in Weaned Piglets	Effects of Dietary Indole-3-carboxaldehyde Supplementation on Growth Performance, Intestinal Epithelial Function, and Intestinal Microbial Composition in Weaned Piglets	2022	https://www.frontiersin.org/articles/10.3389/fnut.2022.896815/full	https://www.ncbi.nlm.nih.gov/sra/?term=PRJNA815710	To elucidate the role of indole-3-carboxaldehyde (ICA) in modulating intestinal homeostasis using a weaned pig model.	24	17	28	42	Indoor Pens	1	Landrace	Male	Yes	0	0	Not Mentioned		Ad libitum	Available	Ad libitum	colon	Unavailable	-80	16s rRNA	V3-V4	phenol/chloroform DNA extraction	341F	CCTAYGGGRBGCASCAG	806R	GGACTACNNGGGTATCTAAT	MiSeq platform (Illumina)	250	paired		Unavailable		Operational Taxonomic Units	Unavailable	Unavailable	Unavailable	Yes	Shannon, Simpson		Bray-Curtis
- ambient temperature was on average 25.7°C (range: min. 24.2°C to max. 27.5°C) and the temperature in protected area was maintained at approximately 30°C. Relative humidity varied from 65 to 75%. Daily photoperiod was 16 h light:8 h darkness.	318	302	Artificial rearing alters intestinal microbiota and induces inflammatory response in piglets	Artificial rearing alters intestinal microbiota and induces inflammatory response in piglets	2022	https://www.frontiersin.org/articles/10.3389/fmicb.2022.1002738/full	https://www.ncbi.nlm.nih.gov/sra?linkname=bioproject_sra_all&from_uid=855325	To investigate the changes that happened in the morphology, microbiota, mucosal barrier function, and transcriptome caused by artificial rearing in piglet colon.	240	9	35	35	Indoor Pens	8	Yorkshire × Duroc × Min	Not Mentioned	Yes	0	0	Not Mentioned		Ad libitum	Available	Ad libitum	colon	Liquid Nitrogen	-80	16s rRNA	V3-V4	E.Z.N.A. Stool DNA Kit (Omega Bio-Tek)	341F	CCTACGGGNGGCWGCAG	805R	GACTACHVGGGTATCTAATCC	Illumina NovaSeq 6000	250	paired		DADA2,VSEARCH		Amplicon Sequence Variants	DADA2	SILVA v138	DADA2	Yes	Chao1, Simpson, Shannon		Unweighted UniFrac
	319	303	Pectin supplement alleviates gut injury potentially through improving gut microbiota community in piglets	Pectin supplement alleviates gut injury potentially through improving gut microbiota community in piglets	2022	https://www.frontiersin.org/articles/10.3389/fmicb.2022.1069694/full	https://www.ncbi.nlm.nih.gov/sra/?term=PRJNA889391	To explore whether pectin supplementation in the diet could alleviate intestinal injury via gut microbiota community in piglets.	24	48	21	49	Indoor Pens	8	Yorkshire × Landrace	Mixed	Yes	6.77	0	Not Mentioned		Unavailable	Available	Unavailable	cecum	Liquid Nitrogen	-80	16s rRNA	V3-V4	E.Z.N.A. Soil DNA Kit (Omega Bio-tek)	338F	ACTCCTRCGGGAGGCAGCAG	806R	GGACTACCVGGGTATCTAAT	MiSeq platform (Illumina)	300	paired		Fastp		Operational Taxonomic Units	UPARSE	SILVA	RDP Classifier	Yes	Chao1, Shannon		Weighted UniFrac
	320	304	Illumina MiSeq Sequencing Investigation of Microbiota in Bronchoalveolar Lavage Fluid and Cecum of the Swine Infected with PRRSV	Illumina MiSeq Sequencing Investigation of Microbiota in Bronchoalveolar Lavage Fluid and Cecum of the Swine Infected with PRRSV	2019	https://link.springer.com/article/10.1007/s00284-018-1613-y#Sec2	https://www.ncbi.nlm.nih.gov/sra?linkname=bioproject_sra_all&from_uid=503960	To identify microbiota shift by comparatively analyzing the microflora in lung, mucosa, and feces in cecum between the PRRS virus (PRRSV)-challenged pigs and healthy pigs.	20	6		84	Indoor Pens		Yorkshire × Duroc × Landrace	Not Mentioned	Yes	9.5	0	Not Mentioned		Unavailable	Unavailable	Unavailable	bronchoalveolar lavage fluid,cecum	Unavailable	-20	16s rRNA	V3-V4	E.Z.N.A. Bacterial DNA Kit (Omega Bio-tek)	338F	ACTCCTACGGGAGGCAGCAG	806R	GGACTACHVGGGTWTCTAAT	MiSeq platform (Illumina)	Unavailable	paired		Unavailable		Unavailable	Unavailable	SILVA	Unavailable	Yes	Shannon, Simpson
	321	305	The dynamics of the antibiotic resistome in the feces of freshly weaned pigs following therapeutic administration of oxytetracycline	The dynamics of the antibiotic resistome in the feces of freshly weaned pigs following therapeutic administration of oxytetracycline	2019	https://www.nature.com/articles/s41598-019-40496-8#Abs1	https://www.ncbi.nlm.nih.gov/sra/?term=PRJNA471402	To explore the effect of in-feed oxytetracycline and its withdrawal on the dynamics of the fecal microbiota composition as well as the microbial resistome in postweaned swine over a 21-day period.	16	39	28	32, 60, 68, 74	Indoor Pens	1	Landrace x Large White, Pietrain	Mixed	No_Slaughter	0	0	Yes	Treatment	Ad libitum	Available	Ad libitum	feces	Unavailable	-20	Metagenomics	Not Applicable	QIAamp PowerFecal DNA Kit (Qiagen)	Not Applicable		Not Applicable		Illumina NextSeq	150	paired	600000000	Cutadapt,Fastx,DeconSeq(Phix174)		Antibiotic Resistant Genes	USEARCH	MEGARes	USEARCH	Yes	Shannon, Observed Species	lme4(R)	Bray-Curtis	Phyloseq(R)
-MacQIIME pipline	322	306	Whole-Grain Starch and Fiber Composition Modifies Ileal Flow of Nutrients and Nutrient Availability in the Hindgut, Shifting Fecal Microbial Profiles in Pigs	Whole-Grain Starch and Fiber Composition Modifies Ileal Flow of Nutrients and Nutrient Availability in the Hindgut, Shifting Fecal Microbial Profiles in Pigs	2017	https://www.sciencedirect.com/science/article/pii/S0022316622106218?via%3Dihub	https://www.ncbi.nlm.nih.gov/sra/?term=SRP065675	To elucidate the function of whole-grain fermentable fiber composition on ileal substrate flow, hindgut substrate availability, and subsequent gut microbial profiles in pigs.	7	60			Indoor Pens		Large White × Landrace	Male	Yes	27.7	0	Not Mentioned		Unavailable	Available	2x	ileum,feces	Unavailable	-20	16s rRNA	V1-V3	QIAamp Fast DNA Stool Mini Kit (Qiagen)	Meta_V1_27F	GAGAGTGTTATCMTGGCTCAG	Meta_V3_534R	AT-TACCGCGGCTGCTGG	MiSeq platform (Illumina)	300	paired		QIIME,UCHIME,UPARSE		Operational Taxonomic Units	USEARCH	Unavailable	QIIME, RDP Classifier	Yes	Simpson, Shannon, Faith_PD	QIIME	Weighted UniFrac	QIIMe
-FROGS pipeline	323	307	A mix of functional amino acids and grape polyphenols promotes the growth of piglets, modulates the gut microbiota in vivo and regulates epithelial homeostasis in intestinal organoids	A mix of functional amino acids and grape polyphenols promotes the growth of piglets, modulates the gut microbiota in vivo and regulates epithelial homeostasis in intestinal organoids	2022	https://link.springer.com/article/10.1007/s00726-021-03082-9	https://www.ncbi.nlm.nih.gov/sra/?term=PRJNA723744	To test the effects of a low dose (0.1%) of functional amino acids and 100 ppm of a polyphenol-rich extract from grape seeds and skins on piglet growth performances and on the composition and metabolic activity of the microbiota in the jejunum and in the caecum.	120	20	25	39	Indoor Pens	6	Landrace × Large White × Duroc	Mixed	Yes	6.92	9.32, 9.94	No		Ad libitum	Available	Ad libitum	jejunum,cecum	Unavailable	Unavailable	16s rRNA	V3-V4	Quick-DNA Fecal/Soil Microbe 96 Kit (Zymo Research)	Unavailable		Unavailable		MiSeq platform (Illumina)	250	paired		FROGS_pipeline		Operational Taxonomic Units	FROGS pipeline	SILVA v138	FROGS pipeline	Yes	Shannon, Observed Species	FROGS pipeline	Bray-Curtis	FROGS pipeline
	324	308	Longitudinal investigation of the swine gut microbiome from birth to market reveals stage and growth performance associated bacteria	Longitudinal investigation of the swine gut microbiome from birth to market reveals stage and growth performance associated bacteria	2019	https://microbiomejournal.biomedcentral.com/articles/10.1186/s40168-019-0721-7#author-information	https://www.ncbi.nlm.nih.gov/sra?linkname=bioproject_sra_all&from_uid=531671	To characterize the longitudinal changes in the swine gut microbiome from farrow to market covering the lactation, nursery, growing, and finishing stages.	42	517	20, 21	22, 23, 27, 29, 33, 41, 42, 50, 61, 61, 76, 84, 90, 99, 104, 116, 130, 138, 146, 159, 159, 174, 183	Indoor Pens,Commercial Farm(s)	2023-02-06	PIC29*380	Not Mentioned	No	0	0	No		Unavailable	Available	Unavailable	rectum	Puritan Opti-Swab Liquid Amies Collection & Transport System	-80	16s rRNA	V4	PowerLyzer PowerSoil DNA Isolation Kit (Qiagen)	GTGCCAGCMGCCGCGGTAA		GGACTACHVGGGTWTCTAAT		MiSeq platform (Illumina)	250	paired		Deblur(QIIME2)		Amplicon Sequence Variants	Deblur(QIIME2)	GreenGenes 13.8	QIIME2	Yes	Observed Species, Shannon	QIIME2	Bray-Curtis, Jaccard	QIIME2
-SqueezeMeta pipeline	325	309	Stabilization of swine faecal samples influences taxonomic and functional results in microbiome analyses	Stabilization of swine faecal samples influences taxonomic and functional results in microbiome analyses	2022	https://www.sciencedirect.com/science/article/pii/S2215016122000978?via%3Dihub	https://www.ncbi.nlm.nih.gov/sra?linkname=bioproject_sra_all&from_uid=801645	To evaluate by shotgun sequencing the impact of stabilizing swine faeces samples using a commercial stabilizer (PERFORMAbiome • GUT | PB-200, DNA Genotek)	6	12		66	Commercial Farm(s)	2	Landrace × Yorkshire	Male	No_Slaughter	25	0	Not Mentioned		Unavailable	Available	Unavailable	feces	PERFORMAbiome GUT | PB-200 tubes	-80	Metagenomics	Not Applicable	QIAamp PowerFecal Pro DNA Kit (Qiagen)	Not Applicable		Not Applicable		Illumina NovaSeq 6000	150	paired		Clumpify(BBTools),Trimmomatic,Bowtie,SAMtools,SqueezeMeta pipeline		Unavailable	Unavailable	Unavailable	Phyloseq(R), Microbial(R)	Yes	Shannon, Simpson	Vegan(R)	Bray-Curtis	Phyloseq(R), Microbial(R)
	326	310	Alterations in the Porcine Colon Microbiota Induced by the Gastrointestinal Nematode Trichuris suis	Alterations in the Porcine Colon Microbiota Induced by the Gastrointestinal Nematode Trichuris suis	2012	https://journals.asm.org/doi/10.1128/IAI.00141-12#sec-2	https://www.ncbi.nlm.nih.gov/sra/?term=SRA037229.2	To examine changes in the porcine proximal colon microbiota in response to an experimental T. suis infection and associated changes in metabolic composition using a gas chromatography-mass spectrometry (GC-MS)-based global metabolomic approach.	7	12	28	111	Indoor Pens		Landrace × Yorkshire × Poland China	Female	Yes	0	0	No		Ad libitum	Available	Unavailable	colon	Liquid Nitrogen	-80	16s rRNA	V3-V5	QIAamp DNA Stool Kit (Qiagen)	Unavailable		Unavailable		Roche 454 GS-FLX sequencer	600	single		Unavailable		Operational Taxonomic Units	Unavailable	Unavailable	RDP Classifier				Bray-Curtis	Vegan(R)
	327	311	Comparison of Gut Microbiota and Metabolic Status of Sows With Different Litter Sizes During Pregnancy	Comparison of Gut Microbiota and Metabolic Status of Sows With Different Litter Sizes During Pregnancy	2021	https://www.frontiersin.org/articles/10.3389/fvets.2021.793174/full	https://www.ncbi.nlm.nih.gov/sra/?term=PRJNA721963	To compare the differences of gut microbiota and metabolic status of sows with different litter sizes on days 30 and 110 of gestation, and uncover the relationship between the composition of maternal gut microbiota during gestation and sow reproductive performance.	26	52			Indoor Pens	1	Large White × Landrace	Female	No_Slaughter	174.34	0	No		Ad libitum	Available	1x	feces	Unavailable	-80	16s rRNA	V4	E.Z.N.A. Stool DNA Kit (Omega Bio-Tek)	515F	GTGCCAGCMGCCGCGGTAA	806R	GGACTACHVGGGTWTCTAAT	Illumina HiSeq	300	single	4392562	UPARSE	4118486	Operational Taxonomic Units	UPARSE	SILVA	Mothur	Yes	Shannon, Simpson, Chao1, ACE		Bray-Curtis
-the lighting program was set to 16 hours of light and 8 hours of darkness	328	312	Formula Feeding Predisposes Neonatal Piglets to Clostridium difficile Gut Infection	Formula Feeding Predisposes Neonatal Piglets to Clostridium difficile Gut Infection	2018	https://academic.oup.com/jid/article/217/9/1442/4584511#115308143	https://www.ebi.ac.uk/ena/browser/view/PRJEB19642	To study the conditions for C. difficile colonization and CDI development in neonatal piglets.	48	22			Artificial sanitized rearing units (isolators)	2	Unavailable	Not Mentioned	Yes	0	0	Yes	Treatment	Ad libitum	Available	Ad libitum	colon,feces	Unavailable	-30	Metagenomics	Not Applicable	QIAamp Fast DNA Stool Mini Kit (Qiagen)	Not Applicable		Not Applicable		Illumina NextSeq	Unavailable			FLEXBAR		Unavailable	Unavailable	NCBI	Yara, Species Level Identification of Microorganisms from Metagenomes tool	Yes	Shannon, Pielou
- MOTHUR’s 454 standard operation procedure pipeline	329	313	Weaning diet supplemented with health-promoting feed additives influences microbiota and immune response in piglets challenged with Salmonella	Weaning diet supplemented with health-promoting feed additives influences microbiota and immune response in piglets challenged with Salmonella	2023	https://www.sciencedirect.com/science/article/pii/S0165242722001532?via%3Dihub#sec0010	https://www.ncbi.nlm.nih.gov/sra/?term=PRJNA693822	To evaluate the potential of micronutrients and feed additives to modulate intestinal microbiota and systemic and mucosal immune responses in weaned pigs infected with Salmonella.	384	128	20	68, 71, 75	Indoor Pens	12	Landrace × Yorkshire	Not Mentioned	No	0	0	Yes	Treatment	Ad libitum	Available	Ad libitum	ileum,colon	Liquid Nitrogen	-80	16s rRNA	Unavailable	Unavailable	343F	TACGGRAGGCAGCAG	533R	ATTACCGCGGCTGCTGGC	Ion Torrent	Unavailable	single		Mothur		Operational Taxonomic Units	Mothur	SILVA v102	RDP Classifier (Mothur)	Yes			Bray-Curtis, Jaccard, Yue and Clayton	Mothur
	330	314	Modulation of Gut Microbial Community and Metabolism by Dietary Glycyl-Glutamine Supplementation May Favor Weaning Transition in Piglets	Modulation of Gut Microbial Community and Metabolism by Dietary Glycyl-Glutamine Supplementation May Favor Weaning Transition in Piglets	2020	https://www.frontiersin.org/articles/10.3389/fmicb.2019.03125/full#h3	https://www.ncbi.nlm.nih.gov/sra/?term=PRJNA596825	To determine the effect of diet Gly-Gln supplementation on gut microbiota in vivo	240	20	28	38, 49	Unavailable		Duroc × Landrace × Yorkshire	Mixed	Yes	7.6	0	Not Mentioned		Ad libitum	Available	Ad libitum	feces	Liquid Nitrogen	Unavailable	16s rRNA	V3-V4	Repeated bead beating plus column (RBB+C)	338F	ACTCCTACGGGAGGCAGCA	806R	GGACTACHVGGGTWTCTAAT	MiSeq platform (Illumina)	300	paired		PANDAseq,FLASH,UCHIME		Operational Taxonomic Units	USEARCH	GreenGenes v13.5	RDP Classifier	Yes	Observed Species, Chao1, ACE, Shannon	Mothur	Unweighted UniFrac	QIIME2
-Adapter sequences available	331	315	Effects of Dietary Supplementation With Enterococcus faecium and Clostridium butyricum, Either Alone or in Combination, on Growth and Fecal Microbiota Composition of Post-weaning Pigs at a Commercial Farm	Effects of Dietary Supplementation With Enterococcus faecium and Clostridium butyricum, Either Alone or in Combination, on Growth and Fecal Microbiota Composition of Post-weaning Pigs at a Commercial Farm	2019	https://www.frontiersin.org/articles/10.3389/fvets.2019.00026/full	https://ddbj.nig.ac.jp/resource/sra-submission/DRA007951	To investigate the efficacy of dietary E. faecium and C. butyricum, both separately and in combination, on the growth and gut microbiota of post-weaning pigs at a commercial farm.	200		30	31	Indoor Pens	10	Landrace × Large White × Duroc	Not Mentioned	No_Slaughter	0	0	No		Ad libitum	Available	Ad libitum	feces	Unavailable	-20	16s rRNA	V3-V4	phenol/chloroform DNA extraction	341F	CCTACGGGNGGCWGCAG	805R	GACTACHVGGGTATCTAATCC	MiSeq platform (Illumina)	300	paired		DADA2(QIIME2)		Amplicon Sequence Variants	DADA2(QIIME2)	GreenGenes v13.8	QIIME2	Yes	Chao1, Shannon	QIIME2	Weighted UniFrac	QIIME2
	332	316	Microbiome-Metabolome Responses in the Cecum and Colon of Pig to a High Resistant Starch Diet	Microbiome-Metabolome Responses in the Cecum and Colon of Pig to a High Resistant Starch Diet	2016	https://www.frontiersin.org/articles/10.3389/fmicb.2016.00779/full#h3	https://www.ncbi.nlm.nih.gov/sra/?term=SRP067915	To investigate the effects of raw potato starch (RPS) diet on microbial composition and microbial metabolites in the hindgut of pig.	36	54		170	Indoor Pens	3	Duroc × Landrace × Large White	Male	No	0	0	Not Mentioned		Ad libitum	Available	Ad libitum	cecum,colon	Liquid Nitrogen		16s rRNA	V1-V3	QIAamp DNA Stool Mini Kit (Qiagen)	8F	AGAGTTTGATCCTGGCTCAG	533R	TTACCGCGGCTGCTGGCAC	Roche 454 GS-FLX sequencer	600	single		QIIME,UCHIME		Operational Taxonomic Units	UPARSE	SILVA SSU115	RDP Classifier	Yes	ACE, Chao1, Shannon, Simpson	Mothur
	333	317	Effects of Early Intervention with Sodium Butyrate on Gut Microbiota and the Expression of Inflammatory Cytokines in Neonatal Piglets	Effects of Early Intervention with Sodium Butyrate on Gut Microbiota and the Expression of Inflammatory Cytokines in Neonatal Piglets	2016	https://journals.plos.org/plosone/article?id=10.1371/journal.pone.0162461#sec002	https://www.ncbi.nlm.nih.gov/sra/?term=SRP074353	To investigate the effects of early intervention with sodium butyrate (SB) on gut microbiota and the expression of inflammatory cytokine in neonatal piglets.	100	60	21		Indoor Pens	10	Duroc × Landrace × Yokshire	Not Mentioned	Yes	0	0	Not Mentioned		Unavailable	Unavailable	Unavailable	stomach,ileum,colon	Unavailable	-28	16s rRNA	V4-V5	QIAamp DNA Stool Mini Kit (Qiagen)	515F	GTGCCSGCMGCCGCGGTAA	907R	AGGCCCGGGAACGTATTCAC	MiSeq platform (Illumina)	250	paired		QIIME,UCHIME		Operational Taxonomic Units	UPARSE	SILVA SSU115	RDP Classifier	Yes	Good's coverage, ACE, Chao1, Shannon, Simpson	Mothur	Weighted UniFrac
	335	318	Combination of Clostridium butyricum and Corn Bran Optimized Intestinal Microbial Fermentation Using a Weaned Pig Model	Combination of Clostridium butyricum and Corn Bran Optimized Intestinal Microbial Fermentation Using a Weaned Pig Model	2018	https://www.frontiersin.org/articles/10.3389/fmicb.2018.03091/full	https://www.ncbi.nlm.nih.gov/sra/?term=SRP159591	To compare the influences of synbiotics with C.B and corn bran or a single addition of C.B on intestinal health using a weaned piglet model.	48	32	28	42, 56	Unavailable		Landrace × Large White	Not Mentioned	No_Slaughter	8.09	0	Not Mentioned		Unavailable	Available	Unavailable	feces	Liquid Nitrogen	-80	16s rRNA	V3-V4	E.Z.N.A. Stool DNA Kit (Omega Bio-Tek)	-barcode-ACTCCTACGGGAGGCAGCA		GGACTACHVGGGTWTCTAAT		MiSeq platform (Illumina)	300	paired		QIIME,UCHIME		Operational Taxonomic Units	UPARSE	SILVA SSU115	RDP Classifier	Yes	Chao1, Shannon	QIIME, Mothur	Bray-Curtis	Vegan(R)
-Room temp 22	337	319	Dietary Corn Bran Fermented by Bacillus subtilis MA139 Decreased Gut Cellulolytic Bacteria and Microbiota Diversity in Finishing Pigs	Dietary Corn Bran Fermented by Bacillus subtilis MA139 Decreased Gut Cellulolytic Bacteria and Microbiota Diversity in Finishing Pigs	2017	https://www.frontiersin.org/articles/10.3389/fcimb.2017.00526/full	https://www.ncbi.nlm.nih.gov/sra/?term=SRP105389	To investigate the effects of dietary corn bran (CB) fermented by B. subtilis on growth performance and gut microbiota composition in finishing pigs.	60	3		163	Indoor Pens	4	Duroc × Landrance × Yorkshire	Mixed	No_Slaughter	65.73	0	No		Ad libitum	Available	Ad libitum	feces	Liquid Nitrogen	-80	16s rRNA	V4-V5	E.Z.N.A. DNA Kit (Omega Bio-tek)	515F	GTGCCAGCMGCCGCGG	907R	CCGTCAATTCMTTTRAGTTT	MiSeq platform (Illumina)	300	paired		QIIME		Operational Taxonomic Units	UPARSE	SILVA SSU128	RDP Classifier	Yes	Chao1, Shannon
	338	320	Effect of an Escherichia coli F4/F18 bivalent oral live vaccine on gut health and performance of healthy weaned pigs	Effect of an Escherichia coli F4/F18 bivalent oral live vaccine on gut health and performance of healthy weaned pigs	2022	https://www.sciencedirect.com/science/article/pii/S1751731122002117?via%3Dihub#s0015	https://www.ncbi.nlm.nih.gov/sra/?term=PRJNA788202	To determine the effect of an oral vaccine against Escherichia coli F4 and F18 on gut functionality and integrity, growth performance and health status of postweaning piglets.	96	64	23	33, 58	Indoor Pens	3	Large white × Landrace × Duroc	Mixed	No	0	0	Yes	Some	Ad libitum	Available	Ad libitum	cecum	Unavailable	Unavailable	16s rRNA	V3-V4	Fast DNA Spin Kit for Soil (DBA Italia)	Pro341F	TCGTCGGCAGCGTCAGATGTGTATAAGAGACAGCCTACGGGNBGCASCAG	Pro805R	GCTCGGAGATGTGTATAAGAGACAGGACTACNVGGGTATCTAATCC	MiSeq platform (Illumina)	Unavailable	paired		DADA2(R)		Amplicon Sequence Variants	DADA2(R)	SILVA v138	DADA2(R)	Yes	Shannon, Chao1, InvSimpson	Phyloseq(R)	Bray-Curtis	Vegan(R)
	339	321	Protein restriction and succedent realimentation affecting ileal morphology, ileal microbial composition and metabolites in weaned piglets	Protein restriction and succedent realimentation affecting ileal morphology, ileal microbial composition and metabolites in weaned piglets	2019	https://www.sciencedirect.com/science/article/pii/S1751731119000776?via%3Dihub#s3	https://www.ncbi.nlm.nih.gov/sra/?term=SRP154413	To investigate the effects of protein restriction and realimentation on ileal morphology, ileal microbial composition and metabolites in weaned piglets.	36	24	28	42, 56	Indoor Pens	3	Unavailable	Not Mentioned	Yes	6.47	0	No		Ad libitum	Available	Ad libitum	ileum	Unavailable	Unavailable	16s rRNA	V3-V4	phenol/chloroform DNA extraction	319F	ACTCCTACGGGAGGCAGCAG	806R	GGACTACHVGGGTWTCTAAT	MiSeq platform (Illumina)	250	paired		QIIME,UCHIME		Operational Taxonomic Units	UPARSE	SILVA v128	Mothur	Yes	Observed Species, Chao1,Shannon, Simpson	Mothur		Mothur
	342	322	Phylogenetic diversity analysis of shotgun metagenomic reads describes gut microbiome development and treatment effects in the post-weaned pig	Phylogenetic diversity analysis of shotgun metagenomic reads describes gut microbiome development and treatment effects in the post-weaned pig	2022	https://journals.plos.org/plosone/article?id=10.1371/journal.pone.0270372	https://www.ncbi.nlm.nih.gov/sra?linkname=bioproject_sra_all&from_uid=526405	To determine the effects of two probiotic- and one intramuscularly administered antibiotic treatment on the developing gut microbiome of post-weaning piglets between their 3rd and 9th week of life.	168	3602	22	22, 29, 36, 43, 50, 57	Indoor Pens		Duroc × Landrace, Duroc × Large White, Landrace × cross bred (LW × D), Large White × Duroc	Not Mentioned	Yes	0	0	Yes	Multiple Groups	Ad libitum	Available	Ad libitum	feces	Unavailable	-80	Metagenomics	Not Applicable	PowerMicrobiome DNA/RNA EP Kit (Qiagen)	Not Applicable		Not Applicable		Illumina NovaSeq 6000	150	paired		FastQC,MultiQC		Phylogenetic Diversity	PhyloSift, Guppy	Unavailable	Unavailable	No	Unrooted Phylogenetic Diversity, Balance Weighted Phylogenetic Diversity	Phyloseq(R), Picante(R)	Kantorovich-Rubinstein	R_software
	343	323	Acute porcine epidemic diarrhea virus infection reshapes the intestinal microbiota	Acute porcine epidemic diarrhea virus infection reshapes the intestinal microbiota	2020	https://www.sciencedirect.com/science/article/pii/S0042682220301288?via%3Dihub#sec9	https://www.ncbi.nlm.nih.gov/sra?linkname=bioproject_sra_all&from_uid=526581	To investigate the distribution and abundance of intestinal bacteria in different segments of the small intestine and different ages of piglets, and the alterations caused by PEDV infection.	54	54	21	7, 14, 28	Indoor Pens		Yorkshire × Landrace × Duroc	Mixed	Yes	0	0	No		Unavailable	Unavailable	Unavailable	duodenum,jejunum,ileum	Unavailable	Unavailable	16s rRNA	V3-V4	PowerSoil DNA Isolation Kit (MO BIO Laboratories)	CCTACGGRRBGCASCAGKVRVGAAT		GGACTACNVGGGTWTCTAATCC		MiSeq platform (Illumina)	250	paired	2671688	Cutadapt		Operational Taxonomic Units	VSEARCH	SILVA v132	RDP Classifier	Yes	Shannon	R_software	Bray-Curtis	R_software
-he room temperature was maintained at 23 ± 2 °C	344	324	Dietary citrus pectin drives more ileal microbial protein metabolism and stronger fecal carbohydrate fermentation over fructo-oligosaccharide in growing pigs	Dietary citrus pectin drives more ileal microbial protein metabolism and stronger fecal carbohydrate fermentation over fructo-oligosaccharide in growing pigs	2022	https://www.sciencedirect.com/science/article/pii/S2405654522001081?via%3Dihub	https://www.ncbi.nlm.nih.gov/bioproject/?term=PRJNA800640	To explore whether citrus pectin and fructo-oligosaccharide exert differential impacts on gut microbiota by comparing their temporal and spatial influence in the small and large intestine of growing pigs.	16	72		69, 80, 91	Indoor Pens	1	Duroc × Landrace × Large White	Male	No_Slaughter	20	0	Yes	All	Ad libitum	Available	Ad libitum	ileum,feces	Unavailable	-80	16s rRNA	V3-V4	phenol/chloroform DNA extraction	341F	CCTAYGGGRBGCASCAG	806R	GGACTACNNGGGTATCTAAT	MiSeq platform (Illumina)	250	paired	2062543	QIIME		Operational Taxonomic Units	UPARSE	SILVA SSU115	RDP Classifier	Yes	Chao1, Shannon	Mothur	Unweighted UniFrac	Mothur
	346	325	Selenium Mitigates Ammonia-Induced Neurotoxicity by Suppressing Apoptosis, Immune Imbalance, and Gut Microbiota-Driven Metabolic Disturbance in Fattening Pigs	Selenium Mitigates Ammonia-Induced Neurotoxicity by Suppressing Apoptosis, Immune Imbalance, and Gut Microbiota-Driven Metabolic Disturbance in Fattening Pigs	2021	https://link.springer.com/article/10.1007/s12011-022-03434-w#Sec2	https://www.ncbi.nlm.nih.gov/sra/?term=PRJNA741846	To clarify the detailed mechanisms of relaxation effects of L-selenomethionine on ammonia poisoning in the hypothalamus of fattening pigs.	24	12		125	Indoor Pens	6	Unavailable	Female	Yes	48.07	0	No		Ad libitum	Available	Ad libitum	jejunum	Unavailable	Unavailable	16s rRNA	Unavailable	Unavailable	Unavailable		Unavailable		Illumina NovaSeq 6000	150	paired		DADA2,VSEARCH		Amplicon Sequence Variants	DADA2	SILVA	RDP Classifier
	347	326	Suhuai suckling piglet hindgut microbiome-metabolome responses to different dietary copper levels	Suhuai suckling piglet hindgut microbiome-metabolome responses to different dietary copper levels	2018	https://link.springer.com/article/10.1007/s00253-018-9533-0#Sec2	https://www.ncbi.nlm.nih.gov/sra/?term=SRP155696	To investigate the microbiome-metabolome responses to dietary copper levels in the hindgut of suckling piglets.	172	1	14	40	Indoor Pens	10	Suhuai	Mixed	No_Slaughter	0	0	No		Ad libitum	Available	Ad libitum	feces	Unavailable	-80	16s rRNA	V4-V5	QIAamp Fast DNA Stool Mini Kit (Qiagen)	341F	CCTAYGGGRBGCASCA	806R	GGACTACNNGGGTATCTAAT	MiSeq platform (Illumina)	Unavailable	paired		QIIME,UCHIME		Operational Taxonomic Units	UPARSE	SILVA SSU123	RDP Classifier	Yes	ACE, Chao1, Shannon, Simpson	QIIME
	348	327	Feed additives for the control of post-weaning Streptococcus suis disease and the effect on the faecal and nasal microbiota	Feed additives for the control of post-weaning Streptococcus suis disease and the effect on the faecal and nasal microbiota	2020	https://www.nature.com/articles/s41598-020-77313-6#Sec9	https://www.ncbi.nlm.nih.gov/sra?linkname=bioproject_sra_all&from_uid=632930	To assess the effect of three different combinations of feed additives during post-weaning on the occurrence of disease caused by S. suis.	569	124	21	21, 42	Indoor Pens		Unavailable	Not Mentioned	Yes	4	0	Yes	Treatment	Unavailable	Unavailable	Unavailable	feces,nasal swabs	Unavailable	-80	16s rRNA	V3-V4	QIAamp DNA Stool Mini Kit (Qiagen),QIAamp DNA Mini Kit (Qiagen)	CCTACGGGNGGCWGCAG		GACTACHVGGGTATCTAATCC		MiSeq platform (Illumina)	250	paired		DADA2(QIIME2)		Amplicon Sequence Variants	DADA2(QIIME2)	GreenGenes 13.8	QIIME2	Yes	Shannon, Chao1	QIIME2	Bray-Curtis, Jaccard	QIIME2
	350	328	Effect of functional oils or probiotics on performance and microbiota profile of newly weaned piglets	Effect of functional oils or probiotics on performance and microbiota profile of newly weaned piglets	2021	https://www.nature.com/articles/s41598-021-98549-w#Abs1	https://www.ncbi.nlm.nih.gov/sra?linkname=bioproject_sra_all&from_uid=752610	To evaluate the effects of supplementing a probiotic or a commercial blend of cashew nutshell liquid and castor oil, on the performance, blood parameters and intestinal microbial composition of weaned piglets.	225	14	28	50	Indoor Pens	15	Landrace × Large White, Hampshire × Duroc × Pietrain	Mixed	No_Slaughter	8.54	24.34, 23.66, 21.55	No		Ad libitum	Available	Ad libitum	feces	Unavailable	-20	16s rRNA	V3-V4	QIAamp DNA Stool Mini Kit (Qiagen)	341F	CCTACGGGRSGCAGCAG	806R	GGACTACHVGGGTWTCTAAT	MiSeq platform (Illumina)	300	paired		DADA2(QIIME2)	967431	Amplicon Sequence Variants	DADA2(QIIME2)	SILVA v132	QIIME2	Yes	Chao1, Shannon, Simpson	Phyloseq(R), Reshape2(R), Plyr(R)	Bray-Curtis	Vegan(R)
	351	329	Early social contact alters the community structure and functions of the faecal microbiome in suckling-growing piglets	Early social contact alters the community structure and functions of the faecal microbiome in suckling-growing piglets	2021	https://www.sciencedirect.com/science/article/pii/S1751731121002366?via%3Dihub#s0075	https://www.ncbi.nlm.nih.gov/sra?linkname=bioproject_sra_all&from_uid=668937	To determine the possible impact of suckling social contact on gut microbes in piglets.		76	35	16, 35, 42, 63	Indoor Pens	10	Large White x Duroc x Min-pig	Mixed	No_Slaughter	0	0	No		Ad libitum	Available	Ad libitum	feces	Liquid Nitrogen	-80	16s rRNA	V3-V4	E.Z.N.A. Stool DNA Kit (Omega Bio-Tek)	341F	CCTACGGGNGGCWGCA	805R	GACTACHVGGGTATCTAATCC	Illumina NovaSeq 6000	250	paired	5215919	FLASH,DADA2(QIIME2),VSEARCH		Amplicon Sequence Variants	DADA2(QIIME2)	SILVA v132	QIIME2	Yes	Chao1, Shannon, Simpson, Observed Species	QIIME2	Bray-Curtis, Weighted UniFrac	QIIME2
	352	330	Supplementation of mixed doses of glutamate and glutamine can improve the growth and gut health of piglets during the first 2 weeks post-weaning	Supplementation of mixed doses of glutamate and glutamine can improve the growth and gut health of piglets during the first 2 weeks post-weaning	2022	https://www.nature.com/articles/s41598-022-18330-5#data-availability	https://www.ncbi.nlm.nih.gov/sra?linkname=bioproject_sra_all&from_uid=798542	To test the effect of mixing doses of glutamate (Glu) and glutamine (Gln) on the growth, health and gut health of post-weaning piglets.	120	103	24	32, 45	Indoor Pens	2	Unavailable	Not Mentioned	Yes	6.96	0	No		Ad libitum	Available	Ad libitum	cecum	Unavailable	Unavailable	16s rRNA	V3-V4	QIAamp DNA Stool Mini Kit (Qiagen)	CCTACGGGNGGCWGCAG		GACTACHVGGGTATCTAATCC		MiSeq platform (Illumina)	300	paired	4098584	DADA2(R)		Amplicon Sequence Variants	DADA2(R)	SILVA v132	Phyloseq(R)	Yes	Chao1, Shannon, Inverse Simpson	Phyloseq(R)	Bray-Curtis	Vegan(R)
	353	331	Effect of Dietary Copper on Intestinal Microbiota and Antimicrobial Resistance Profiles of Escherichia coli in Weaned Piglets	Effect of Dietary Copper on Intestinal Microbiota and Antimicrobial Resistance Profiles of Escherichia coli in Weaned Piglets	2019	https://www.frontiersin.org/articles/10.3389/fmicb.2019.02808/full#h6	https://www.ncbi.nlm.nih.gov/sra/PRJNA551517	To investigate the effects of different doses of Cu, including a pharmacological dose, on hindgut microbiota diversity, composition, and metabolic function in weaned piglets after 3 and 6 weeks of supplementation.	48	46	21	42, 63	Indoor Pens	1	Unavailable	Mixed	Yes	8.26	0	No		Ad libitum	Available	Ad libitum	ileum,cecum	PBS	-80	16s rRNA	V3-V4	QIAamp DNA Stool Mini Kit (Qiagen)	341F	CCTAYGGGRBGCASCAG	806R	GGACTACNNGGGTATCTAAT	Illumina HiSeq	250	paired		FLASH,QIIME		Operational Taxonomic Units	UPARSE	SILVA	RDP Classifier	Yes	Observed Species, Chao1, ACE, Shannon, Simpson, Faith_PD	QIIME	Weighted UniFrac	QIIME2
	354	332	Time-course responses of ileal and fecal microbiota and metabolite profiles to antibiotics in cannulated pigs	Time-course responses of ileal and fecal microbiota and metabolite profiles to antibiotics in cannulated pigs	2018	https://link.springer.com/article/10.1007/s00253-018-8774-2#Sec2	https://www.ncbi.nlm.nih.gov/sra/?term=SRP115601	To explore the dynamic changes of the microbial community and of metabolism in the porcine gut during oral AGM administration.	16	96		45, 51, 56, 62	Indoor Pens	1	Duroc× Landrace × Large White	Male	No_Slaughter	12	13.2, 14.1, 15.1	Yes	Treatment	Ad libitum	Available	2x	ileum,feces	Unavailable	-80	16s rRNA	V3-V4	phenol/chloroform DNA extraction	ACTCCTRCGGGAGGCAGCAG		GGACTACCVGGGTATCTAAT		MiSeq platform (Illumina)	250	paired		QIIME,UCHIME		Operational Taxonomic Units	UPARSE	SILVA SSU115	RDP Classifier	Yes	Shannon, ACE, Chao1, Observed Species, Good's coverage	Mothur	Bray-Curtis, Unweighted UniFrac	Mothur
	355	333	Impact of Phellinus gilvus mycelia on growth, immunity and fecal microbiota in weaned piglets	Impact of Phellinus gilvus mycelia on growth, immunity and fecal microbiota in weaned piglets	2020	https://peerj.com/articles/9067/	https://www.ncbi.nlm.nih.gov/sra?linkname=bioproject_sra_all&from_uid=602203	To investigate the effect of Phellinus gilvus mycelia (SH) on the growth, immunity and fecal microbiota of weaned piglets and compare it with antibiotic growth promoter (ATB).	72	30	28	56	Indoor Pens	6	Duroc × Landrace × Large White	Mixed	No_Slaughter	7.51	9.76, 13.27	Yes	Treatment	Ad libitum	Available	Ad libitum	feces	Saline Solution	-80	16s rRNA	V3-V4	QIAamp DNA Stool Mini Kit (Qiagen)	B341F	CCTACGGGNGGCWGCAG	B785R	GACTACHVGGGTATCTAATCC	MiSeq platform (Illumina)	300	paired		QIIME,UCHIME		Operational Taxonomic Units	USEARCH	RDP	RDP Classifier	Yes	Chao1, Shannon, Simpson	QIIME, USEARCH		QIIME, Vegan(R)
	356	334	Changes in Ileal Microbial Composition and Microbial Metabolism by an Early-Life Galacto-Oligosaccharides Intervention in a Neonatal Porcine Model	Changes in Ileal Microbial Composition and Microbial Metabolism by an Early-Life Galacto-Oligosaccharides Intervention in a Neonatal Porcine Model	2019	https://www.mdpi.com/2072-6643/11/8/1753	https://www.ncbi.nlm.nih.gov/sra/?term=SRP165134	To investigate the effects of early-life GOS intervention on ileal microbiota, microbial metabolism, and intestinal health of suckling piglets.	60			8, 21	Indoor Pens	10	Duroc × Landrace × Large White	Mixed	Yes	0	0	No		Ad libitum	Unavailable	Ad libitum	ileum	Unavailable	Unavailable	16s rRNA	Unavailable	phenol/chloroform DNA extraction	Unavailable		Unavailable		MiSeq platform (Illumina)	250	paired		QIIME,UCHIME		Operational Taxonomic Units	UPARSE	RDP	RDP Classifier	Yes	Chao1, Shannon, Simpson, ACE	Mothur		Mothur
	357	335	Effects of dietary tuna dark muscle enzymatic hydrolysis and cooking drip supplementations on growth performance, antioxidant activity and gut microbiota modulation of Bama mini-piglets	Effects of dietary tuna dark muscle enzymatic hydrolysis and cooking drip supplementations on growth performance, antioxidant activity and gut microbiota modulation of Bama mini-piglets	2018	https://pubs.rsc.org/en/content/articlelanding/2019/RA/C9RA02594D	https://www.ncbi.nlm.nih.gov/sra/?term=SRP151201	To evaluate the effects of enzymatic hydrolysis of tuna dark muscle and cooking drip as nutrition supplements in Bama mini-piglets on growth performance, serum biochemical indices, pork quality and gut microbiota modulation.	9	9		131	Indoor Pens	3	Bama mini pig	Male	No	2.44	6.83	No		Ad libitum	Available	Ad libitum	feces	Liquid Nitrogen	-80	16s rRNA	V3-V4	Commercial Kit	341F	ACTCCTACGGGAGGCAGCAG	806R	GGACTACHVGGGTWTCTAAT	Illumina HiSeq	250	paired		FLASH,PRINSEQ		Operational Taxonomic Units	UPARSE	RDP	RDP Classifier	Yes	ACE, Chao1, Shannon, Simpson	QIIME	Weighted UniFrac	QIIME
-fastx_trimmer script (http://hannonlab.cshl.edu/)	358	336	The impact of probiotics and lactoferrin supplementation on piglet gastrointestinal microbial communities	The impact of probiotics and lactoferrin supplementation on piglet gastrointestinal microbial communities	2019	https://link.springer.com/article/10.1007/s10534-019-00195-3	https://www.ncbi.nlm.nih.gov/sra/?term=PRJNA525071	To assess the impact of probiotic and probiotic plus lactoferrin feeding interventions on the development of the gastrointestinal tract microbiota in piglets.	12	327	2	10	Indoor Pens	2	Unavailable	Not Mentioned	Yes	0	0	No		Ad libitum	Available	Ad libitum	feces,small intestine,large intestine	Unavailable	-80	16s rRNA	V6	Fast DNA Spin Kit (MP Biomedicals)	Unavailable		Unavailable		Roche 454 GS-FLX sequencer	Unavailable	paired		Fastx,NovoBarCode,QIIME		Operational Taxonomic Units	QIIME	GreenGenes 11.4	QIIME	Yes	Chao1, Shannon	Phyloseq(R)	Bray-Curtis, Weighted UniFrac, Unweighted UniFrac	Phyloseq(R), Vegan(R)
	359	337	Feeding Limosilactobacillus fermentum K9-2 and Lacticaseibacillus casei K9-1, or Limosilactobacillus reuteri TMW1.656 Reduces Pathogen Load in Weanling Pigs	Feeding Limosilactobacillus fermentum K9-2 and Lacticaseibacillus casei K9-1, or Limosilactobacillus reuteri TMW1.656 Reduces Pathogen Load in Weanling Pigs	2020	https://www.frontiersin.org/articles/10.3389/fmicb.2020.608293/full#h3	https://www.ncbi.nlm.nih.gov/sra/?term=PRJNA665253	To test the hypothesis that host-adapted and nomadic probiotic lactobacilli have different effects on pathogen load and gut microbiota in weanling pigs.	48	191	21	21, 28, 35, 42	Indoor Pens	8	Duroc × Large White/Landrace F1	Male	No_Slaughter	2023-06-07	0	No		Ad libitum	Available	2x	feces,ileum,cecum,colon	PBS	-20	16s rRNA	V5-V6	QIAamp Fast DNA Stool Mini Kit (Qiagen)	GTGCCAGCMGCCGCGGTAA		CGACRRCCATGCANCACCT		MiSeq platform (Illumina)	300	paired		DADA2(QIIME2)		Amplicon Sequence Variants	DADA2(QIIME2)	GTDB, SILVA v132	BLAST, QIIME2		Observed Species, Shannon	QIIME2	Weighted UniFrac	QIIME2
	360	338	Antibiotic affects the gut microbiota composition and expression of genes related to lipid metabolism and myofiber types in skeletal muscle of piglets	Antibiotic affects the gut microbiota composition and expression of genes related to lipid metabolism and myofiber types in skeletal muscle of piglets	2020	https://bmcvetres.biomedcentral.com/articles/10.1186/s12917-020-02592-0#Sec2	https://www.ncbi.nlm.nih.gov/sra/?term=SRP130427	To explore the effect of microbiota perturbation driven by a single in-feed antibiotic on lipid metabolism and myofiber composition of skeletal muscle of piglets.	18	54	18	67	Indoor Pens	1	Topics hybrid × Piétrain	Mixed	Yes	7.8	24.9	Yes	Treatment	Ad libitum	Available	4x	feces,cecum,colon	Liquid Nitrogen	-80	16s rRNA	V3-V4	QIAamp DNA Stool Mini Kit (Qiagen)	341F	TCCTACGGGNGGCWGCAG	785R	TGACTACHVGGGTATCTAAKCC	MiSeq platform (Illumina)	300	paired		Mothur		Operational Taxonomic Units	Mothur	Unavailable	Mothur	Yes	Chao1, Shannon, Inverse Simpson	Vegan(R)	Bray-Curtis	Phyloseq(R)
	361	339	Coated tannin supplementation improves growth performance, nutrients digestibility, and intestinal function in weaned piglets	Coated tannin supplementation improves growth performance, nutrients digestibility, and intestinal function in weaned piglets	2022	https://academic.oup.com/jas/article/100/5/skac088/6550213#353719841	https://www.ncbi.nlm.nih.gov/sra?linkname=bioproject_sra_all&from_uid=771778	To explore the effect of coated tannin (CT) on the growth performance, nutrients digestibility, and intestinal function in weaned piglets.	180	12	28	48	Indoor Pens	15	Duroc × Landrace × Yorkshire	Male	Yes	8.6	12.5	No		Ad libitum	Available	Ad libitum	colon	Liquid Nitrogen	-80	16s rRNA	Unavailable	Unavailable	Unavailable		Unavailable		MiSeq platform (Illumina)	250	paired		Unavailable		Operational Taxonomic Units	PEAR Sequence Splicing Algorithm	GreenGenes	RDP Classifier	Yes	Shannon, Chao1, Simpson	QIIME, R_software		QIIME
	362	340	Identification of gut microbes associated with feed efficiency by daily-phase feeding strategy in growing-finishing pigs	Identification of gut microbes associated with feed efficiency by daily-phase feeding strategy in growing-finishing pigs	2023	https://www.sciencedirect.com/science/article/pii/S2405654522001330?via%3Dihub#sec2	https://www.ncbi.nlm.nih.gov/sra?linkname=bioproject_sra_all&from_uid=816606	To investigate the effects of gut microbiota on feed efficiency in growing-finishing pigs fed with a daily-phase feeding (DPF) program compared to a three-phase feeding (TPF) program.	204	127		155, 180	Indoor Pens	13	Landrace × Yorkshire	Not Mentioned	Yes	0	0	No		Ad libitum	Available	Ad libitum	feces	Liquid Nitrogen	-80	16s rRNA	V3-V4	QIAamp PowerFecal DNA Kit (Qiagen)	338F	ACTCCTACGGGAGGCAGCA	806R	GGACTACHVGGGTWTCTAAT	Illumina HiSeq	300	paired		FLASH,DADA2(QIIME2),UCHIME		Amplicon Sequence Variants	DADA2(QIIME2)	RDP	RDP Classifier	Yes	Chao1, Shannon, Simpson	Mothur	Bray-Curtis	Mothur
	363	341	Probiotics mediated gut microbiota diversity shifts are associated with reduction in histopathology and shedding of Lawsonia intracellularis	Probiotics mediated gut microbiota diversity shifts are associated with reduction in histopathology and shedding of Lawsonia intracellularis	2021	https://animalmicrobiome.biomedcentral.com/articles/10.1186/s42523-021-00084-6#Sec2	https://www.ncbi.nlm.nih.gov/sra?linkname=bioproject_sra_all&from_uid=660793	To characterize the bacterial microbiota of the ileum of pigs infected with L. intracellularis and compare the effects of different probiotics and a commercial live vaccine on the microbiota structure and clinical outcomes.	70	70	21	63	Indoor Pens	10	Hampshire × Landrace × Large White	Mixed	Yes	0	0	No		Unavailable	Unavailable	Unavailable	ileum	Sterile Saline	-80	16s rRNA	V4	PowerMag DNA Isolation Kit (MO BIO Laboratories)	GTGCCAGCMGCCGCGGTAA		GGACTACHVGGGTWTCTAAT		MiSeq platform (Illumina)	250	paired	4400000	DADA2(QIIME2)		Amplicon Sequence Variants	DADA2(QIIME2)	SILVA vMARCH 2020	QIIME2	Yes	Observed Species, Simpson, Shannon	Microbiome(R)	Bray-Curtis, Jensen-Shannon, Weighted UniFrac	Microbiome(R)
-AMRPlus Pipeline	364	342	The impacts of viral infection and subsequent antimicrobials on the microbiome-resistome of growing pigs	The impacts of viral infection and subsequent antimicrobials on the microbiome-resistome of growing pigs	2021	https://microbiomejournal.biomedcentral.com/articles/10.1186/s40168-022-01312-0#Sec2	https://www.ncbi.nlm.nih.gov/sra?linkname=bioproject_sra_all&from_uid=788462	To characterize and compare the longitudinal wean-to-market resistome and microbiome of pigs challenged with PRRS virus and then exposed to different antimicrobial treatments, and a group of control pigs not challenged with PRRS virus and having minimal antimicrobial exposure.	108	216	23	23, 32, 67, 72, 102,172	Indoor Pens	3	Unavailable	Unavailable	No_Slaughter	6.5	127.7, 121.8, 119.4	Yes	Some	Unavailable	Available	Unavailable	feces	Unavailable	-80	Metagenomics	Not Applicable	PowerSoil Pro Kit (Qiagen)	Not Applicable		Not Applicable		Illumina NovaSeq 6000	150	paired	13900000000	Trimmomatic,BWA		Open Reading Frames	AMRPlus Pipeline	Kraken 2	AMRPlus Pipeline		Chao1, Shannon, Pielou	Vegan(R)	Bray-Curtis	Vegan(R)
	365	343	Effects of organic acid, Enterococcus faecalis strain EC-12 and sugar cane extract in feed against enterotoxigenic Escherichia coli-induced diarrhea in pigs	Effects of organic acid, Enterococcus faecalis strain EC-12 and sugar cane extract in feed against enterotoxigenic Escherichia coli-induced diarrhea in pigs	2021	https://amb-express.springeropen.com/articles/10.1186/s13568-021-01228-2	https://www.ncbi.nlm.nih.gov/sra?linkname=bioproject_sra_all&from_uid=704850	To evaluate the effectiveness of several non-antimicrobial substances such as organic acids, Enterococcus faecalis strain EC-12 and sugar cane extract against post-weaning diarrhea induced by enterotoxigenic Escherichia coli in pigs and to investigate the biological changes in the gut microbiota and plasma metabolites.	108	48	21	33	Indoor Pens	1	Landrace	Male	Yes	6.29	6.82	No		Ad libitum	Available	Ad libitum	jejunum,ileum,cecum	Unavailable	-20	16s rRNA	V3-V4	All Prep PowerViral DNA/RNA Kit (Qiagen)	TCGTCGGCAGCGTCAGATGTGTATAAGAGACAGCCTACGGGNGGCWGCAG		GTCTCGTGGGCTCGGAGATGTGTATAAGAGACAGGACTACHVGGGTATCTAATCC		MiSeq platform (Illumina)	300	paired		CLC_pipeline	7588426	Operational Taxonomic Units	CLC_pipeline	GreenGenes	Unavailable		Chao1	CLC_pipeline
	366	344	Sow Contact Is a Major Driver in the Development of the Nasal Microbiota of Piglets	Sow Contact Is a Major Driver in the Development of the Nasal Microbiota of Piglets	2021	https://www.mdpi.com/2076-0817/10/6/697	https://www.ncbi.nlm.nih.gov/sra?linkname=bioproject_sra_all&from_uid=717747	To assess how a reduced contact with sows and the high biosecurity conditions where piglets are raised affect the nasal microbiota composition of piglets at weaning.	50	30	21,28	21,22,23,24,25,26,27,28	Indoor Pens	5,10	Unavailable	Unavailable	Yes,No	0	0	Yes	Treatment	Ad libitum	Available	Ad libitum	nasal swabs	PBS	-80	16s rRNA	V4	Nucleospin Blood Kit (Macherey-Nagel)	TCGTCGGCAGCGTCAGATGTGTATAAGAGACAGCCTACGGGNGGCWGCAG		GTCTCGTGGGCTCGGAGATGTGTATAAGAGACAGGACTACHVGGGTATCTAATCC		MiSeq platform (Illumina)	250	paired	31245358	DADA2(QIIME2)		Amplicon Sequence Variants	DADA2(QIIME2)	GreenGenes 13.8	QIIME2	Yes	Observed Species,Chao1,Shannon,Simpson	QIIME2	Unweighted UniFrac,Weighted UniFrac	QIIME2
-Sows sampled average of 15 days antepartum and average of 11 days postpartum -QIIME2 pipeline	367	345	Characterization of the fecal microbiota of sows and their offspring from German commercial pig farms	Characterization of the fecal microbiota of sows and their offspring from German commercial pig farms	2021	https://journals.plos.org/plosone/article?id=10.1371/journal.pone.0256112	https://www.ncbi.nlm.nih.gov/sra?linkname=bioproject_sra_all&from_uid=718829	To describe the fecal microbiota in sows and their offspring under practical farm conditions and to introduce a novel computational analysis of “family unit” that defines the mother-child relationship based on their fecal microbiome.	400	800	34	34	Commercial Farm(s)		Unavailable	Mixed	No_Slaughter	0	0	Not Mentioned		Unavailable	Unavailable	Unavailable	feces	Liquid Nitrogen	-20	16s rRNA	V3-V4	QIAamp PowerFecal Pro DNA Kit (Qiagen)	341F	Unavailable	785R	Unavailable	Illumina NextSeq	150	paired		QIIME2		Amplicon Sequence Variants	QIIME2	SILVA	QIIME2		Chao1, Shannon, Pielou	Excel	Bray-Curtis	Vegan(R)
-Sows sampled one week before farrowing	368	346	Fiber Composition in Sows’ Diets Modifies Clostridioides difficile Colonization in Their Offspring	Fiber Composition in Sows’ Diets Modifies Clostridioides difficile Colonization in Their Offspring	2021	https://link.springer.com/article/10.1007/s00284-022-02848-y#Sec1	https://www.ncbi.nlm.nih.gov/sra?linkname=bioproject_sra_all&from_uid=803022	To assess the effect of sows’ diet enriched in highly- or low-fermentable fiber sources on the colonization of piglets by C. difficile.	24	108	28	2, 6, 10, 14, 21, 28	Indoor Pens	2023-10-04	Landrace	Mixed	No_Slaughter	1.5	8.5	No		Ad libitum	Available	Ad libitum	feces	Unavailable	-30	16s rRNA	V3-V4	NucleoSpin DNA Stool Kit (Macherey–Nagel)	341F	Unavailable	785R	Unavailable	Illumina NextSeq	250	paired		DADA2(QIIME2)		Amplicon Sequence Variants	DADA2(QIIME2)	SILVA SSU132	QIIME2	Yes	Shannon	Vegan(R)
Multiple sampling days from 2-157	369	347	Stability and volatility shape the gut bacteriome and Kazachstania slooffiae dynamics in preweaning, nursery and adult pigs	Stability and volatility shape the gut bacteriome and Kazachstania slooffiae dynamics in preweaning, nursery and adult pigs	2022	https://www.nature.com/articles/s41598-022-19093-9#data-availability	https://www.ncbi.nlm.nih.gov/sra?linkname=bioproject_sra_all&from_uid=798835	To evaluate enteric microbiome and host dynamics throughout the lifetime of commercial swine.	10	225	21		Indoor Pens	1,5,10	Unavailable	Mixed	No_Slaughter	0	0	No		Unavailable	Available	Unavailable	feces	Unavailable	-80	16s rRNA	V4	E.Z.N.A. Stool DNA Kit (Omega Bio-Tek)	515F	GTGCCAGCMGCCGCGGTAA	806R	GGACTACHVGGGTWTCTAAT	MiSeq platform (Illumina)	250	paired	10187636	DADA2(QIIME2),Cutadapt		Amplicon Sequence Variants	DADA2(QIIME2)	SILVA v132	QIIME2	Yes	Shannon, Faith_PD	QIIME2	Weighted UniFrac, Bray-Curtis	QIIME2
-NG-Tax pipeline	370	348	Combined dietary supplementation of long chain inulin and Lactobacillus acidophilus W37 supports oral vaccination efficacy against Salmonella Typhimurium in piglets	Combined dietary supplementation of long chain inulin and Lactobacillus acidophilus W37 supports oral vaccination efficacy against Salmonella Typhimurium in piglets	2019	https://www.nature.com/articles/s41598-019-54353-1	https://www.ebi.ac.uk/ena/browser/view/PRJEB31925	To investigate whether long-chain inulin (lcITF) and Lactobacillus acidophilus W37 (LaW37) can support vaccination efficacy against Salmonella Typhimurium (STM) and if the interventions influence possible gut microbiota changes in piglets.	28	177	24	55	Indoor Pens	12	Hypor × Maxter	Female	Yes	1.5	17.9	No		Ad libitum	Available	Ad libitum	feces	Unavailable	-20	16s rRNA	V4	Maxwell R16 Instrument (Promega)	GTGCCAGCMGCCGCGGTAA		GGACTACHVGGGTWTCTAAT		Illumina HiSeq	250	paired	42748032	NG-Tax pipeline	38425000	Operational Taxonomic Units	NG-Tax pipeline	SILVA v128	NG-Tax pipeline	Yes	Shannon, Faith_PD, Observed Species	Microbiome(R)	Bray-Curtis	Microbiome(R)
	371	349	Responses of Ileal and Fecal Microbiota to Withdrawal of Pancreatic Enzyme Replacement Therapy in a Porcine Model of Exocrine Pancreatic Insufficiency	Responses of Ileal and Fecal Microbiota to Withdrawal of Pancreatic Enzyme Replacement Therapy in a Porcine Model of Exocrine Pancreatic Insufficiency	2022	https://www.mdpi.com/1422-0067/23/19/11700	https://www.ebi.ac.uk/ena/browser/view/PRJEB51417	To investigate both ileal and fecal microbiota in response to pancreatic enzyme replacement therapy (PERT) in a porcine model of exocrine pancreatic insufficiency (EPI).	13	101			Indoor Pens		Göttingen minipigs	Female	No_Slaughter	0	0	No		Ad libitum	Available	2x	ileum,feces	Unavailable	Unavailable	16s rRNA	V1-V2	Fast DNA Spin Kit (MP Biomedicals)	Unavailable		Unavailable		MiSeq platform (Illumina)	300	paired		RDP Paired End Assembler,Mothur	7775	Operational Taxonomic Units	Mothur	SILVA v138	RDP Classifier, Mothur	Yes	Chao1, Shannon	Phyloseq(R)		Vegan(R)
-sows sampled during gestation G80 and lactation L28	372	350	Feeding sows resistant starch during gestation and lactation impacts their faecal microbiota and milk composition but shows limited effects on their progeny	Feeding sows resistant starch during gestation and lactation impacts their faecal microbiota and milk composition but shows limited effects on their progeny	2018	https://journals.plos.org/plosone/article?id=10.1371/journal.pone.0199568#sec006	https://www.ebi.ac.uk/ena/browser/view/PRJEB25722	To investigate whether maternal pea starch supplementation could impact the ability of piglets to cope with the weaning period and its associated stresses by comparing the composition of the faecal microbiota and the milk of sows fed two diets contrasting in resistant starch contents.	67	57	28	54	Indoor Pens	2	Landrace × Pietrain	Female	No	0	203.5,204.4	No		Ad libitum	Available	Ad libitum	feces,cecum,colon	Liquid Nitrogen	-80	16s rRNA	V3-V4	QIAamp DNA Stool Mini Kit (Qiagen)	TCGTCGGCAGCGTCAGATGTGTATAAGAGACAGCCTACGGGNGGCWGCAG		GTCTCGTGGGCTCGGAGATGTGTATAAGAGACAGGACTACHVGGGTATCTAATCC		MiSeq platform (Illumina)	300	paired		Basespace		Operational Taxonomic Units	QIIME	GreenGenes 13.8	QIIME	Yes	Observed Species, Shannon, Chao1	QIIME	Unweighted UniFrac, Weighted UniFrac	QIIME
	373	351	Impact of Citrus Pulp or Inulin on Intestinal Microbiota and Metabolites, Barrier, and Immune Function of Weaned Piglets	Impact of Citrus Pulp or Inulin on Intestinal Microbiota and Metabolites, Barrier, and Immune Function of Weaned Piglets	2021	https://www.frontiersin.org/articles/10.3389/fnut.2021.650211/full	https://www.ebi.ac.uk/ena/browser/view/PRJEB38284	To investigate the dose-dependent prebiotic potential of citrus pulp (CP) next to inulin (IN) in comparison with a basal control feed, in terms of microbial, metabolomic, and immunomodulatory capacities during the post-weaning period.	162	64	21	31,32,41,42,62,63	Indoor Pens	4,2	Large White × Danish Landrace × Piétrain, Landrace × Piétrain	Male	Yes	5.2, 5.9	0	No		Ad libitum	Available	Ad libitum	colon	Liquid Nitrogen	-80	16s rRNA	V3-V4	QIAamp PowerFecal DNA Kit (Qiagen)	CCTACGGGNGGCWGCAG		GACTACHVGGGTATCTAATCC		MiSeq platform (Illumina)	250	paired	3900165	QIIME		Operational Taxonomic Units	QIIME	GreenGenes 13.8	QIIME		Chao1, Faith_PD, Shannon, Observed Species	QIIME	Weighted UniFrac	QIIME
Temperature was kept at range 18–20°C for sows and 23–24°C for piglets with light periods from 7:30 a.m. to 7:00 p.m	374	352	Common colonic community indicators of the suckling pig microbiota where diversity and abundance correlate with performance	Common colonic community indicators of the suckling pig microbiota where diversity and abundance correlate with performance	2022	https://academic.oup.com/femsec/article/98/5/fiac048/6576765	https://www.ncbi.nlm.nih.gov/sra?linkname=bioproject_sra_all&from_uid=494528	To investigate if common colonic community indicators could be identified from the microbiota of suckling pigs in repeated small-scale trials and if pooled data in terms of microbial diversity and abundance of the colonic microbiota related to animal performance in three controlled reproducible trials.	12	13		22	Indoor Pens	10	Landrace × Large White	Not Mentioned	Yes	2.06	6.69	No		Ad libitum	Available	Unavailable	colon	Ice	-80	16s rRNA	V4	NucleoSpin Tissue Kit (Macherey-Nagel)	515F	GTGCCAGCMGCCGCGGTAA	806R	GGACTACHVGGGTWTCTAAT	MiSeq platform (Illumina)	250	paired	357133	Mothur (MiSeq_SOP)		Operational Taxonomic Units	Mothur (MiSeq_SOP)	SILVA v128, RDP	Mothur (MiSeq_SOP)	Yes	Inverse Simpson, Chao1	Mothur	Yue and Clayton, Bray-Curtis, Jaccard	Mothur
	375	353	Potential improvements of the cognition of piglets through a synbiotic supplementation from 1 to 28 days via the gut microbiota	Potential improvements of the cognition of piglets through a synbiotic supplementation from 1 to 28 days via the gut microbiota	2021	https://www.nature.com/articles/s41598-021-03565-5#data-availability	https://www.ncbi.nlm.nih.gov/sra?linkname=bioproject_sra_all&from_uid=607434	To evaluate the effects of a synbiotic on memory and gut microbiota composition in piglets	35	442	18	16,33,41	Indoor Pens	8	Duroc × Landrace × Yorkshire	Female	No_Slaughter	0	0	No		Ad libitum	Unavailable	Ad libitum	feces	Ice	-80	16s rRNA	V4	Fast DNA Spin Kit (MP Biomedicals)	GTGYCAGCMGCCGCGGTAA		GGACTACNVGGGTWTCTAAT		MiSeq platform (Illumina)	250	paired		Mothur (MiSeq_SOP)		Operational Taxonomic Units	Mothur (MiSeq_SOP)	SILVA	Mothur (MiSeq_SOP)	Yes	ACE, Chao1, Shannon, Simpson, Inverse Simpson, Observed Species	Mothur	Yue and Clayton	Mothur
-DADA2 pipeline	376	354	Intestinal location- and age-specific variation of intraepithelial T lymphocytes and mucosal microbiota in pigs	Intestinal location- and age-specific variation of intraepithelial T lymphocytes and mucosal microbiota in pigs	2023	https://www.sciencedirect.com/science/article/pii/S0145305X2200252X?via%3Dihub#da0010	https://www.ncbi.nlm.nih.gov/sra?linkname=bioproject_sra_all&from_uid=873096	To evaluate T-IEL accumulation, differentiation, location-specific dynamics, and relationships with the intestinal mucosal microbiome in a critical post-weaning window of immune development and maturation in pigs.	16	48	21	35,49	Indoor Pens	1	Landrace × Large White	Not Mentioned	No	0	0	Not Mentioned		Unavailable	Unavailable	Unavailable	jejunum,ileum,cecum	PBS	-80	16s rRNA	V4	MagAttract PowerMicrobiome DNA/RNA Kit (MO BIO Laboratories)	Unavailable		Unavailable		MiSeq platform (Illumina)	250	paired		DADA2(R)		Amplicon Sequence Variants	DADA2(R)	GTDB_April2021	IDTAXA(DECIPHER)	Yes			Bray-Curtis	Spectre(R), Vegan(R)
	377	355	Natural Pig Plasma Immunoglobulins Have Anti-Bacterial Effects: Potential for Use as Feed Supplement for Treatment of Intestinal Infections in Pigs	Natural Pig Plasma Immunoglobulins Have Anti-Bacterial Effects: Potential for Use as Feed Supplement for Treatment of Intestinal Infections in Pigs	2016	https://journals.plos.org/plosone/article?id=10.1371/journal.pone.0147373	https://www.ncbi.nlm.nih.gov/sra/SRP066524	investigates the use of natural pig plasma immunoglobulins (ppIgG) purified by expanded bed adsorption (EBA) chromatography as a feed supplement for treatment of intestinal infections in pigs.	24	24	28	39,40	Indoor Pens	8	Unavailable	Unavailable	Yes	0	0	No		Ad libitum	Available	1x	ileum	Unavailable	-20	16s rRNA	V1-V2	Unavailable	Unavailable		Unavailable		MiSeq platform (Illumina)	Unavailable	paired		BION-meta software		Unavailable	BION-meta software	RDP-II SSU	BION-meta software		Shannon	R_software	Bray-Curtis	R_software
	378	356	A cross-sectional study of the nasal and fecal microbiota of sows from different health status within six commercial swine farms	A cross-sectional study of the nasal and fecal microbiota of sows from different health status within six commercial swine farms	2021	https://peerj.com/articles/12120/	https://www.ncbi.nlm.nih.gov/sra?linkname=bioproject_sra_all&from_uid=674564	To characterize nasal and fecal microbiota of sows that differed by health status and farm of origin under field conditions.	180	72			Commercial Farm(s)		Unavailable	Female	No_Slaughter	0	0	Not Mentioned		Unavailable	Available	Unavailable	nasal swabs,feces	Dry Ice	-80	16s rRNA	V3-V4	Purelink Microbiome DNA Extraction Kit (Invitrogen)	341F	Unavailable	806R	Unavailable	MiSeq platform (Illumina)	300	paired	1759761	DADA2(QIIME2)		Amplicon Sequence Variants	DADA2(QIIME2)	SILVA v138.1	QIIME2	Yes	Shannon, Faith_PD	QIIME2	Bray-Curtis	QIIME2
	379	357	Changes in Serum Fatty Acid Composition and Metabolome-Microbiome Responses of Heigai Pigs Induced by Dietary N-6/n-3 Polyunsaturated Fatty Acid Ratio	Changes in Serum Fatty Acid Composition and Metabolome-Microbiome Responses of Heigai Pigs Induced by Dietary N-6/n-3 Polyunsaturated Fatty Acid Ratio	2022	https://www.frontiersin.org/articles/10.3389/fmicb.2022.917558/full#h3	https://www.ncbi.nlm.nih.gov/sra?linkname=bioproject_sra_all&from_uid=786967	To investigate the changes in serum fatty acid composition and metabolome–microbiome responses induced by dietary n-6/n-3 PUFA ratio based on a Heigai-pig model.	54	15			Indoor Pens	3	Heigai	Unavailable	No	71.59	0	No		Ad libitum	Available	Ad libitum	colon	Liquid Nitrogen	-80	16s rRNA	V3-V4	E.Z.N.A. Stool DNA Kit (Omega Bio-Tek)	341F	CCTACGGGNGGCWGCAG	805R	GACTACHVGGGTATCTAATCC	Illumina NovaSeq 6000	250	paired	855978	FLASH,Fqtrim,DADA2(QIIME2),VSEARCH		Amplicon Sequence Variants	DADA2(QIIME2)	SILVA v132	QIIME2	Yes	Chao1, Observed Species, Good's coverage, Shannon, Simpson	QIIME2
	380	358	Oral administration of Lactobacillus delbrueckii enhances intestinal immunity through inducing dendritic cell activation in suckling piglets	Oral administration of Lactobacillus delbrueckii enhances intestinal immunity through inducing dendritic cell activation in suckling piglets	2022	https://pubs.rsc.org/en/content/articlelanding/2022/FO/D1FO03864H#cit25	https://www.ncbi.nlm.nih.gov/sra?linkname=bioproject_sra_all&from_uid=792735	To uncover the mechanism of LAB in regulating the intestinal immunity of piglets	40	12	21	28,49	Indoor Pens	5	Duroc × Landrace × Large Yorkshire	Mixed	Yes	0	0	Not Mentioned		Ad libitum	Unavailable	Ad libitum	colon	Unavailable	Unavailable	16s rRNA	V3-V4	E.Z.N.A. Soil DNA Kit (Omega Bio-tek)	338F	Unavailable	806R	Unavailable	Illumina HiSeq	300	paired		QIIME		Operational Taxonomic Units	UPARSE	16S rRND	RDP Classifier		ACE, Chao1, Simpson, Shannon	MajorBio Cloud Platform
	381	359	Amylopectin Partially Substituted by Cellulose in the Hindgut Was Beneficial to Short-Chain Fatty Acid Production and Probiotic Colonization	Amylopectin Partially Substituted by Cellulose in the Hindgut Was Beneficial to Short-Chain Fatty Acid Production and Probiotic Colonization	2023	https://journals.asm.org/doi/10.1128/spectrum.03815-22	https://www.ncbi.nlm.nih.gov/sra?linkname=bioproject_sra_all&from_uid=752810	To investigate the effects and mechanisms of amylopectin fermentation on intestinal microbiota and metabolite production in the hindgut by in vitro fermentation method and the ileal infusion pigs model	18	13			Indoor Pens	1	Duroc × Landrace × Large White	Mixed	No_Slaughter	20	0	No		Ad libitum	Available	2x	feces	10% Glycerine	-80	16s rRNA	V3-V4	QIAamp Fast DNA Stool Mini Kit (Qiagen)	338F	ACTCCTACGGGAGGCAGCAG	806R	GGACTACHVGGGTWTCTAAT	MiSeq platform (Illumina)	300	paired		PANDAseq		Operational Taxonomic Units	UPARSE(QIIME)	SILVA v128	RDP Classifier		Shannon	Mothur	Bray-Curtis	QIIME
	382	360	Improvement of Feed Efficiency in Pigs through Microbial Modulation via Fecal Microbiota Transplantation in Sows and Dietary Supplementation of Inulin in Offspring	Improvement of Feed Efficiency in Pigs through Microbial Modulation via Fecal Microbiota Transplantation in Sows and Dietary Supplementation of Inulin in Offspring	2019	https://journals.asm.org/doi/10.1128/AEM.01255-19#sec-4	https://www.ebi.ac.uk/ena/browser/view/PRJEB22233	To determine if fecal microbiota transplantation (FMT) in pregnant sows and/or dietary inulin supplementation in offspring postweaning would improve offspring feed efficiency (FE) and to determine if inulin supplementation would support the survival/growth of any potentially beneficial bacteria transferred to offspring as a result of maternal FMT.	132	255	28	130	Indoor Pens	6	Landrace × Large White × Duroc	Mixed	No	8.3	99.9	Yes	Treatment	Ad libitum	Available	Ad libitum	feces,ileum,cecum,colon	RNAlater	-80	16s rRNA	V3-V4	QIAamp DNA Stool Mini Kit (Qiagen)	CCTACGGGNGGCWGCAG		GACTACHVGGGTATCTAATCC		MiSeq platform (Illumina)	250	paired		FLASH,FastQC		Operational Taxonomic Units	CD-HIT-OTU	RDP	RDP Classifier	Yes	Shannon, Simpson	Vegan(R)	Bray-Curtis	Vegan(R)
	383	361	Characterization of the Pig Gut Microbiome and Antibiotic Resistome in Industrialized Feedlots in China	Characterization of the Pig Gut Microbiome and Antibiotic Resistome in Industrialized Feedlots in China	2019	https://journals.asm.org/doi/10.1128/mSystems.00206-19#sec-4	https://www.ebi.ac.uk/ena/browser/view/PRJEB31742	To characterize the diversity and richness and explore the function and structure of swine gut microbiome and resistome in common pig-farming feedlots in China	12	4			Commercial Farm(s)		Unavailable	Unavailable	No_Slaughter	0	0	Yes		Unavailable	Unavailable	Unavailable	feces	Ice	-80	Metagenomics	Not Applicable	DNA Extraction Kit (Qiagen)	Not Applicable		Not Applicable		Illumina HiSeq	300	paired		MegaHit,MetaGeneMark		Unavailable	CD-HIT	NCBI-NT	BLASTN
	384	362	Alterations of the Viable Ileal Microbiota of the Gut Mucosa-Lymph Node Axis in Pigs Fed Phytase and Lactic Acid-Treated Cereals	Alterations of the Viable Ileal Microbiota of the Gut Mucosa-Lymph Node Axis in Pigs Fed Phytase and Lactic Acid-Treated Cereals	2020	https://journals.asm.org/doi/10.1128/AEM.02128-19#sec-4	https://www.ncbi.nlm.nih.gov/sra?linkname=bioproject_sra_all&from_uid=565652	To characterize the changes in the microbiome composition along the ileal digesta-mucosa-lymph node axis and to investigate the effect of phytase supplementation and/or lactic acid (LA) treatment of dietary cereals on viable bacterial microbiome in ileal digesta, at the mucosa, and in ICLNs, as well as on the mucosal expression of innate immune and barrier function genes in pigs.	32	90	28	46	Indoor Pens	8	Duroc, Landrace, Large White	Mixed	No	9.1	19.4	No		Ad libitum	Available	Ad libitum	ileum,ileocecal lymph nodes	RNAlater	-80	16s rRNA	V3-V4	RNeasy Mini Kit (Qiagen)	CCTACGGGNGGCWGCAG		GACTACHVGGGTATCTAATCC		MiSeq platform (Illumina)	300	paired	2221409	Cutadapt,QIIME,UCHIME(USEARCH-Gold_db)		Operational Taxonomic Units	UCLUST	GreenGenes v13.8	RDP Classifier	Yes	Shannon, Observed Species	Vegan(R)	Bray-Curtis	Vegan(R)
	385	363	Porcine Epidemic Diarrhea Altered Colonic Microbiota Communities in Suckling Piglets	Porcine Epidemic Diarrhea Altered Colonic Microbiota Communities in Suckling Piglets	2019	https://www.mdpi.com/2073-4425/11/1/44	https://www.ncbi.nlm.nih.gov/sra/?term=SRP162202	To characterize the microbial structure and function of piglet colonic content and mucosa in both healthy and PEDV-infected piglets.	18	39		7,8,9	Commercial Farm(s)		Landrace × Yorkshire	Unavailable	No	0	0	No		Unavailable	Unavailable	Unavailable	colon	Liquid Nitrogen	Unavailable	16s rRNA	V4	QIAamp DNA Stool Mini Kit (Qiagen)	515F	GTGCCAGCMGCCGCGGTA	806R	GGACTACHVGGGTWTCTAAT	Illumina HiSeq	250	paired	1616525	FLASH,UCHIME		Operational Taxonomic Units	USEARCH	SILVA	RDP Classifier	Yes	Chao1, Shannon	Mothur	Weighted UniFrac, UPGMA	QIIME
-housed in a temperature-controlled farrowing room (20 ± 2 °C)	386	364	Early Parenteral Administration of Ceftiofur has Gender-Specific Short- and Long-Term Effects on the Fecal Microbiota and Growth in Pigs from the Suckling to Growing Phase	Early Parenteral Administration of Ceftiofur has Gender-Specific Short- and Long-Term Effects on the Fecal Microbiota and Growth in Pigs from the Suckling to Growing Phase	2019	https://www.mdpi.com/2076-2615/10/1/17	https://www.ncbi.nlm.nih.gov/sra?linkname=bioproject_sra_all&from_uid=574270	To investigate the short- and long-term effects of early parenteral administration of ceftiofur on the fecal microbiota and growth in pigs from the suckling to growing phase.	64	190	28	0,12,28,47,97	Indoor Pens	8	Large White × Piétrain	Mixed	No_Slaughter	1.4	0	Yes	Treatment	Ad libitum	Available	Ad libitum	feces	Unavailable	Unavailable	16s rRNA	V3-V5	PowerSoil DNA Isolation Kit (MO BIO Laboratories)	341F	CCTACGGGRSGCAGCAG	909R	TTTCAGYCTTGCGRCCGTA	MiSeq platform (Illumina)	300	paired	11860700	QIIME,UCHIME(USEARCH-Gold_db)	8098525	Operational Taxonomic Units	UCLUST	SILVA SSU119, GreenGenes v13.8	QIIME	Yes	Shannon, Simpson, Chao1	QIIME	Bray-Curtis	Vegan(R)
gestation dates used in sow sampling	387	365	Consumption of Dietary Fiber from Different Sources during Pregnancy Alters Sow Gut Microbiota and Improves Performance and Reduces Inflammation in Sows and Piglet	Consumption of Dietary Fiber from Different Sources during Pregnancy Alters Sow Gut Microbiota and Improves Performance and Reduces Inflammation in Sows and Piglet	2021	https://journals.asm.org/doi/10.1128/mSystems.00591-20#sec-4	https://www.ncbi.nlm.nih.gov/sra/SRP268238	To evaluate the effects of adding different fiber sources, including soybean husk (SH), alfalfa meal (AM), and beet pulp (BP), to sow diets on growth performance, gut microbiota, gut permeability, and inflammation in sows and piglets.	48	22	21	G100,4,18	Indoor Pens	12	Large White × Landrace	Mixed	No_Slaughter	280, 3.62	0	No		Ad libitum	Available	Ad libitum	feces	Unavailable	-80	16s rRNA	V3-V4	E.Z.N.A. Stool DNA Kit (Omega Bio-Tek)	338F	ACTCCTACGGGAGGCAGCAG	806R	GGACTACHVGGGTWTCTAAT	MiSeq platform (Illumina)	300	paired		FLASH,UCHIME		Operational Taxonomic Units	UPARSE	SILVA SSU128	RDP Classifier		ACE, Chao1, Shannon	Mothur	Bray-Curtis, Unweighted UniFrac	Mothur
	388	366	Highly Fermentable Fiber Alters Fecal Microbiota and Mitigates Swine Dysentery Induced by Brachyspira hyodysenteriae	Highly Fermentable Fiber Alters Fecal Microbiota and Mitigates Swine Dysentery Induced by Brachyspira hyodysenteriae	2021	https://www.mdpi.com/2076-2615/11/2/396	https://www.ncbi.nlm.nih.gov/sra/?term=PRJNA678760	To determine whether replacing lowly fermentable fiber with highly fermentable fiber would mitigate clinical disease and improve pig growth performance during a 6 week Brachyspira hyodysenteriae challenge.	39	89			Indoor Pens	13	Camborough (1050) × 337	Male	Yes	29.4	40.1,69.6	No		Ad libitum	Available	Ad libitum	feces	Liquid Nitrogen	-80	16s rRNA	V4	PowerMag DNA Isolation Kit (MO BIO Laboratories),DNeasy PowerSoil Kit (Qiagen)	GTGCCAGCMGCCGCGGTAA		GGACTACHVGGGTWTCTAAT		MiSeq platform (Illumina)	250	paired		DADA2(QIIME2)		Amplicon Sequence Variants	DADA2(QIIME2)	SILVA v132	QIIME2		Shannon	Phyloseq(R)	Bray-Curtis	QIIME2, Phyloseq(R)
	389	367	Allium Extract Implements Weaned Piglet’s Productive Parameters by Modulating Distal Gut Microbiota	Allium Extract Implements Weaned Piglet’s Productive Parameters by Modulating Distal Gut Microbiota	2021	https://www.mdpi.com/2079-6382/10/3/269	https://www.ncbi.nlm.nih.gov/bioproject/?term=PRJNA664026	To evaluate the influence of the Allium extract in weaned piglet gut microbiota and how it affects productive parameters such as body weight, daily weight gain, daily feed intake, and feed conversion rate.	240	90	28	70	Indoor Pens	10	Crossbred piglets of 50% Pietrain × 25% Landrace* 25% Large White	Mixed	No	7.34, 14.83,15.64,15.69	28.69,30.95,29.88	Yes	Treatment	Ad libitum	Available	Ad libitum	duodenum,ileum,cecum,colon	Unavailable	-80	16s rRNA	V4	FavorPrep Stool DNA Isolation Mini Kit (Favorgen)	U515F	TCGTCGGCAGCGTCAGATGTGTATAAGAGACAGGTGCCAGCMGCCGCGGTAA	E786R	GTCTCGTGGGCTCGGAGATGTGTATAAGAGACAGGGACTACHVGGGTWTCTAAT	MiSeq platform (Illumina)	300	paired	6548564	Cutadapt,Deblur(QIIME2)		Operational Taxonomic Units	Deblur(QIIME2)	GreenGenes v13.8	QIIME2	Yes	Observed Species, Faith_PD	QIIME2	Weighted UniFrac, Unweighted UniFrac	QIIME2
-Seven pigs in each pen were reared in an environmentally controlled room, at a temperature of 20–25 °C and relative humidity of 65–70%.	390	368	A Moderate Reduction of Dietary Crude Protein Provide Comparable Growth Performance and Improve Metabolism via Changing Intestinal Microbiota in Sushan Nursery Pigs	A Moderate Reduction of Dietary Crude Protein Provide Comparable Growth Performance and Improve Metabolism via Changing Intestinal Microbiota in Sushan Nursery Pigs	2021	https://www.mdpi.com/2076-2615/11/4/1166	https://www.ncbi.nlm.nih.gov/sra/?term=SRP309212	To explore the effects of diets with a moderate reduction of dietary CP level, supplemented with five CAAs (Lys, Met, Thr, Trp, and Val) on the growth performance, nutrient digestibility, serum biochemical values, and fecal microbiota of Sushan nursery pigs.	70	12			Indoor Pens	7	Sushan	Unavailable	No_Slaughter	19.56	40.64	No		Ad libitum	Available	Ad libitum	feces	Unavailable	-20,-80	16s rRNA	V3-V4	QIAamp DNA Investigator Kit (Qiagen)	341F	CCTAYGGGRBGCASCAG	806R	GGACTCNNGGGTATCTAAT	MiSeq platform (Illumina)	250	paired		QIIME,UCHIME		Operational Taxonomic Units	QIIME	SILVA SSU132	RDP Classifier		ACE, Chao1, Shannon, Simpson	Mothur	Bray-Curtis	Vegan(R)
	391	369	Metagenomics of Antimicrobial and Heavy Metal Resistance in the Cecal Microbiome of Fattening Pigs Raised without Antibiotics	Metagenomics of Antimicrobial and Heavy Metal Resistance in the Cecal Microbiome of Fattening Pigs Raised without Antibiotics	2021	https://journals.asm.org/doi/10.1128/AEM.02684-20#sec-4	https://www.ncbi.nlm.nih.gov/sra?linkname=bioproject_sra_all&from_uid=694380	To compare microbiomes and the changes in the abundances of AMR genes and MRGs from cecal contents of fattening pigs raised with and without antibiotic treatment in their life cycles using whole-genome metagenomics.	40	40			Commercial Farm(s)	10	Duroc × Landrace × Yorkshire	Mixed	No	0	0	Yes	Treatment	Ad libitum	Available	Ad libitum	cecum	Unavailable	-20	Metagenomics	Not Applicable	QIAamp DNA Stool Mini Kit (Qiagen)	Not Applicable		Not Applicable		Illumina NovaSeq 6000	150	paired		Fastp		Unavailable	MetaPh1An2	Unavailable	Bowtie(MetaPh1An2)		Chao1, Shannon	Vegan(R)	Bray-Curtis	Excel,RAM
	392	370	Altered Nasal Microbiota Composition Associated with Development of Polyserositis by Mycoplasma hyorhinis	Altered Nasal Microbiota Composition Associated with Development of Polyserositis by Mycoplasma hyorhinis	2021	https://www.mdpi.com/2076-0817/10/5/603	https://www.ncbi.nlm.nih.gov/bioproject/?term=PRJNA717778	To compare the piglet nasal microbiota composition at weaning, in farms with and without polyserositis cases caused by M. hyorhinis or G. parasuis.	74	20		21,22,23,24,25,26,27,28	Commercial Farm(s)		Unavailable	Unavailable	No_Slaughter	0	0	Yes	All	Unavailable	Unavailable	Unavailable	nasal swabs	PBS	-80	16s rRNA	V3-V4	Nucleospin Blood Kit (Macherey-Nagel)	341F	TCGTCGGCAGCGTCAGATGTGTATAAGAGACAGCCTACGGGNGGCWGCAG	785R	GTCTCGTGGGCTCGGAGATGTGTATAAGAGACAGGACTACHVGGGTATCTAATCC	MiSeq platform (Illumina)	250	paired	33012373	DADA2(QIIME2)	5061172	Amplicon Sequence Variants	DADA2(QIIME2)	GreenGenes v13.8	QIIME2	Yes	Observed Species, Chao1, Shannon	QIIME2	Bray-Curtis, Jaccard	QIIME2
EzBioCloud 16S-based MTP (microbiome taxonomic profiling) pipeline	393	371	Prevalence of Salmonella in Free-Range Pigs: Risk Factors and Intestinal Microbiota Composition	Prevalence of Salmonella in Free-Range Pigs: Risk Factors and Intestinal Microbiota Composition	2021	https://www.mdpi.com/2304-8158/10/6/1410	https://www.ncbi.nlm.nih.gov/bioproject/?term=PRJNA723169	To assess the presence of Salmonella and the composition of the gut microbiota in pigs from both Salmonella-free and high Salmonella prevalence farms, and to investigate the risk factors associated with Salmonella prevalence.	35	35			Free-range Farm		Duroc	Unavailable	No	29.3	154.3	Not Mentioned		Unavailable	Available	Unavailable	cecum	Unavailable	-80	16s rRNA	V1-V2	PowerSoil DNA Isolation Kit (MO BIO Laboratories)	27F		338R		Ion Torrent	Unavailable			EzBioCloud 16S-based MTP (microbiome taxonomic profiling) pipeline,UCHIME		Operational Taxonomic Units	UCLUST	EzBioCloud 16S (PKSSU4.0)	VSEARCH		ACE, Chao1, Shannon, Simpson, Faith_PD	EzBioCloud 16S-based MTP (microbiome taxonomic profiling) pipeline	Weighted UniFrac, Unweighted UniFrac	EzBioCloud 16S-based MTP (microbiome taxonomic profiling) pipeline
	394	372	Oral Vaccination against Lawsoniaintracellularis Changes the Intestinal Microbiome in Weaned Piglets	Oral Vaccination against Lawsoniaintracellularis Changes the Intestinal Microbiome in Weaned Piglets	2021	https://www.mdpi.com/2076-2615/11/7/2082	https://www.ncbi.nlm.nih.gov/sra?linkname=bioproject_sra_all&from_uid=576704	To determine the effects of oral vaccination against L. intracellularis on the intestinal microbiome of weaned piglets.	64	173	28	35,77	Indoor Pens	4	Duroc × Landrace × Yorkshire	Mixed	No_Slaughter	7.1	25.8	No		Ad libitum	Available	Ad libitum	feces	Unavailable	Unavailable	16s rRNA	V5-V6	QIAamp Fast DNA Stool Mini Kit (Qiagen)	799F-mod6		1114R		MiSeq platform (Illumina)	300	paired	22590931	UCHIME(Mothur)		Operational Taxonomic Units	SortMeRNA(QIIME), SUMACLUST(QIIME)	GreenGenes v13.8	RDP Classifier	Yes	Chao1, Observed Species, Shannon, Simpson	MicrobiomeAnalystR	Weighted UniFrac, Unweighted UniFrac	QIIME
-The temperature of the room was kept at 24–26 °C.	395	373	Evolution of Pig Fecal Microbiota Composition and Diversity in Response to Enterotoxigenic Escherichia coli Infection and Colistin Treatment in Weaned Piglets	Evolution of Pig Fecal Microbiota Composition and Diversity in Response to Enterotoxigenic Escherichia coli Infection and Colistin Treatment in Weaned Piglets	2021	https://www.mdpi.com/2076-2607/9/7/1459	https://www.ncbi.nlm.nih.gov/sra/?term=PRJNA724700	To determine the effect of ETEC: F4 challenge and oral colistin sulfate treatment on the fecal microbiota composition and diversity of weaned piglets	48	124	21	28,30,32,35,64	Indoor Pens	12	Duroc × Landrace × Yorkshire	Unavailable	Yes	0	0	Yes	Groups	Unavailable	Unavailable	Unavailable	rectum	Liquid Nitrogen	-80	16s rRNA	V4	phenol/chloroform DNA extraction	515F	GTGCCAGCMGCCGCGGTAA	806R	GGACTACHVGGGTWTCTAAT	MiSeq platform (Illumina)	250	paired	8400000	Mothur,VSEARCH(Mothur)		Operational Taxonomic Units	Mothur	SILVA 132, RDP	Mothur	Yes	Observed Species, Inverse Simpson, Shannon	Mothur	Bray-Curtis, Jaccard	Mothur
	396	374	Identification of the gut microbiota biomarkers associated with heat cycle and failure to enter oestrus in gilts	Identification of the gut microbiota biomarkers associated with heat cycle and failure to enter oestrus in gilts	2020	https://ami-journals.onlinelibrary.wiley.com/doi/10.1111/1751-7915.13695	https://db.cngb.org/search/project/CNP0000888/	To explore the shifts in the gut microbiota throughout a heat cycle in gilts and to identify potential bacterial biosignatures associated with the failure to show puberty in gilts.	185	251		210,240	Commercial Farm(s)		Yorkshire, Landrace, Landrace × Yorkshire	Female	No_Slaughter	0	0	No		Ad libitum	Unavailable	4x	feces	Liquid Nitrogen	-80	16s rRNA	V3-V4	QIAamp Fast DNA Stool Mini Kit (Qiagen)	338F	ACTCCTACGGGAGGCAGCAG	806R	GGACTACHVGGGTWTCTAAT	MiSeq platform (Illumina)	Unavailable	paired	8772199	FLASH		Operational Taxonomic Units	UPARSE(USEARCH)	GreenGenes	RDP Classifier	Yes	Chao1, Shannon, Faith_PD	Mothur	Unweighted UniFrac	QIIME
	397	375	Standard Sample Storage Conditions Have an Impact on Inferred Microbiome Composition and Antimicrobial Resistance Patterns	Standard Sample Storage Conditions Have an Impact on Inferred Microbiome Composition and Antimicrobial Resistance Patterns	2021	https://journals.asm.org/doi/10.1128/Spectrum.01387-21#sec-4	https://www.ncbi.nlm.nih.gov/sra?linkname=bioproject_sra_all&from_uid=527056	To assess the effect of common storage temperatures and times as well as repeated freeze-thaw cycles on the inferred microbiome composition and antimicrobial resistance patterns of pig feces and sewage samples using metagenomics.	2	287			Commercial Farm(s)		Unavailable	Unavailable	No_Slaughter	0	0	Not Mentioned		Unavailable	Unavailable	Unavailable	feces	Ice	-80,-20,5,22	Metagenomics	Not Applicable	QIAamp DNA Stool Mini Kit (Qiagen)	Not Applicable		Not Applicable		Illumina HiSeq	150	paired	5.1bn	BBduk(BBTools)		Metagenome Assembled Genomes	BWA(MGmapper)	NCBI	MetaPhIAn2	Yes	Chao1, Pielou, Simpson	Vegan(R)	Bray-Curtis	Vegan(R)
	398	376	Increasing the Hindgut Carbohydrate/Protein Ratio by Cecal Infusion of Corn Starch or Casein Hydrolysate Drives Gut Microbiota-Related Bile Acid Metabolism To Stimulate Colonic Barrier Function	Increasing the Hindgut Carbohydrate/Protein Ratio by Cecal Infusion of Corn Starch or Casein Hydrolysate Drives Gut Microbiota-Related Bile Acid Metabolism To Stimulate Colonic Barrier Function	2020	https://journals.asm.org/doi/10.1128/mSystems.00176-20#sec-4	https://www.ncbi.nlm.nih.gov/sra/SRP174399	To investigate the impact of C/N ratio on the colonic barrier function and the possible mechanism of action by microbial metabolites.	24	24	28	70	Indoor Pens	8	Duroc × Landrace × Yorkshire	Mixed	No	10.5	25.3	No		Ad libitum	Available	Ad libitum	colon	Liquid Nitrogen	-80	16s rRNA	V3-V4	QIAamp DNA Stool Mini Kit (Qiagen)	CCTACGGGNGGCWGCAG		GACTACHVGGGTATCTAATCC		MiSeq platform (Illumina)	250	paired		Mothur		Operational Taxonomic Units	Mothur	SILVA v108	RDP Classifier	Yes	ACE,Chao, Shannon, Inverse Simpson	Mothur	Unweighted UniFrac	Mothur
[truncated: 65 more rows]
[truncated: 5 more columns]

## Sheet: Counts Sheet
DNA_extraction_Kit	Sample Location	Type of Analysis	16S rRNA Gene Region	Shotgun Taxonomic Database	Taxonomy_Database_16S	Taoxonomic Database	Taxonomic Annotation Tool	Storage Temperature_Streched Per Publication	Sequencing_Platform	Shotgun Tools_Preprocessing	Quality Control_Shotgun	Quality Control_16S	Clustering_Gene_Prediction_Tools_Shotgun	Classification Tools_16S	Taxonomy Tool Shotgun	Taxonomy Tool 16S	Functional_Annotation_Database_Shotgun	Functional_Annotation_Tool_shotgun	Assembly_Binning Tools_Shotgun			Shotgun Tools Preprocessing	Count preprocessing Shotgun Tools	Storage Temperature	Count of Storage Temperatures	Sequencing Platform	Count of Sequencing Platform		Extraction Kit	Count of Kit	xSample Location	Count of Sample Location	xType of Analysis	Count of Analysis	x16S Region	Count of Region	Taxonomy DB SHotgun	Count of Taxonomy DB SHotgun	Taxonomy DB 16S	Count of Taxonomy DB 16S	xTaxonomy DB	Count of Taxonomy DB	xTaxonomy Tool	Count of Taxonomy Tool	QC Tool Shotgun	Count of QC Tool Shotgun	QC TOOL 16S	Count of QC Tool 16S	Clustering & Gene Prediction Tools Shotgun
[truncated: 461 more rows]
[truncated: 13 more columns]

[truncated: 1 more sheets: Metadata_init]
