# Supplementary material for: Towards standardization in pig microbiome research based on a comprehensive twenty-year review
Source: Anim Microbiome. 2026 Mar 9;8:41. doi: 10.1186/s42523-026-00541-0 (PMC13063546; doi:10.1186/s42523-026-00541-0)
Supplement: Supplementary file 2 — Supplementary Material 2 [file 42523_2026_541_MOESM2_ESM.xlsx]

## Sheet: Column Key
Name	Type	Description	Sub Columns
isol_growth_condt	String (Text)	Publication reference in the form of PubMed ID (pmid), digital object identifier (DOI), or another identifier.		A		A: Recommended by Genomic Standard’s Consortium
sequencing_data_link	String (Text)	Link to sequencing dataset		B		B: Recommended by this review
samp_name	String (Text)	A local identifier or name for the material sample used for extracting nucleic acids.		B
samp_collect_method	String (Text)	The method employed for collecting the sample.
samp_size	String (Text)	The total number of pigs sampled		B
temp	String (Text)	Temperature of the sample at the time of sampling.	-Storage_temperature	A
weaning_age_days	String (Text)	Age, in days, of weaning age of pigs sampled
age_days	String (Text)	Age(s), in days of pigs at time of sampling		B
breeds	String (Text)	Breed(s) of pigs used in study		B
sex	String (Text)	Sex of pigs used in study		B
source_mat_id	String (Text)	A unique identifier assigned to a individual samples.		A
samp_collect_device	String (Text)	The device used to collect an environmental sample.
samp_mat_process	String (Text)	A brief description of any processing applied to the sample during or after retrieval.		A
env_medium	String (Text)	Report the environmental material(s) immediately surrounding the sample or specimen.	-Pig_housing_location	B
			-Pig_location_sampling
			-Pig_housing_type
			-Pig_crowding_factor
collection_date	String (Text)	The time of sampling, either as an instance (single point in time) or interval (start and end date).
geo_loc_name	String (Text)	The geographical origin of the sample as defined by the country or sea name from which the sample was obtained.		B
lat_lon	String (Text)	The geographical origin of the sample as defined by latitude and longitude.
experimental_factor	String (Text)	Variable aspects of an experiment design that can be used to describe an experiment.	-Treatment
			-Treatment_frequency
			-Experimental_notes
			-Antibiotic_usage
			-Antibiotic_dose
			-Antibiotic_usage_duration
project_name	String (Text)	Name of the project within which the sequencing was organized.
feed_information	String (Text)	Information on feed given to pigs during experimental period	-feed_composition	B
			-feed_nutrient_information
			-feed_frequency_daily
			-water_frequency_daily
weight	String (Text)	Weight of pigs during experimental period and at time of sampling	-initial_weight	B
			-sampling_weight
samp_vol_we_dna_ext	String (Text)	Volume (ml) or mass (g) of total collected sample processed for DNA extraction.
nucl_acid_ext	String (Text)	A link to a literature reference, electronic resource, or a standard operating procedure on nucliec acid extraction (e.g commercial DNA extraction kits, manual techniques).		A
pos_cont_type	String (Text)	The substance, mixture, product, or apparatus used to verify that a process was performed correctly i.e positive control		A
target_gene	String (Text)	Targeted gene or locus name for marker gene studies (e.g 16S rRNA gene, shotgun metagenomics)		B
target_subfragment	String (Text)	Name of subfragment of a gene or locus ( e.g 16S rRNA gene variable regions).		A
pcr_primers	String (Text)	PCR primers that were used to amplify the sequence of the targeted gene, locus, or region.	-forward_primer	A
			-forward_primer_sequence
			-reverse_primer
			-reverse_primer_sequence
nucl_acid_amp	String (Text)	A link to a literature reference, electronic resource, or a standard operating procedure on sequencing library preparation.	-sample_lysis_method
			-nucleic_acid_extraction_kit_method
pcr_cond	String (Text)	Description of reaction conditions and components of polymerase chain reaction.
seq_meth	String (Text)	Sequencing machine and strategy used.		B
chimera_check	String (Text)	Tool(s) used for chimera checking, including version number and parameters, tool settings, etc.		A
seq_quality_check	String(text)	Indicate if the sequence has been called by automatic systems (none) or under manual curation.	-quality_control_filtering_software	AB
			-quality_control_trimming_software
			-quality_control_denoising_tool
sop	String (Text)	Standard operating procedures used in assembly and/or annotation of genomes, metagenomes, or marker gene sequences.	-sequencing_reads_clustering_tool	AB
			-gene_prediction_software
			-sequencing_reads_assembly_tool
			-sequencing_reads_binning_tool
			-taxonomic_annotation_tools
			-taxonomic_anotation_database
			-statistical_analysis_tools
			-statistical_analysis_metrics
			-functional_annotation_tool
			-functional_anotation_database
A: Recommended by Genomic Standard’s Consortium
B: Recommended by this review

## Sheet: Limbiom_Metadata Template
Columns	isol_growth_condt	sequencing_data_link	samp_name	samp_collect_method	samp_size	temp		weaning_age_days	age_days	breeds	sex	source_mat_id	samp_collect_device	samp_mat_process	env_medium				collection_date	geo_loc_name	lat_lon	experimental_factor						project_name	feed_information				weight		samp_vol_we_dna_ext	nucl_acid_ext	pos_cont_type	target_gene	target_subfragment	pcr_primers				nucl_acid_amp		pcr_cond	seq_meth	chimera_check	seq_quality_check
Sub-Columns						Sample Colleciton Temp	Sample Storage Temp								Pig_housing_location	Pig_location_sampling	Pig_housing_type	Pig_crowding_factor				Treatment	Treatment_frequency	Experimental_notes	Antibiotic_usage	Antibiotic_dose	Antibiotic_usage_duration		feed_composition	feed_nutrient_information	feed_frequency_daily	water_frequency_daily	initial_weight	sampling_weight						forward_primer	forward_primer_sequence	reverse_primer	reverse_primer_sequence	sample_lysis_method	nucleic_acid_extraction_kit_method				quality_control_filtering_software
[truncated: 12 more columns]
